# Supplementary material for: (E)-N′-(2-Chloro-5-nitro­benzyl­idene)-3-meth­oxy­benzohydrazide monohydrate
Source: Acta Crystallogr Sect E Struct Rep Online. 2011 Jun 11;67(Pt 7):o1625. doi: 10.1107/S1600536811020769 (PMC3151800; doi:10.1107/S1600536811020769)
Supplement: Supplementary file 2 [file e-67-o1625-Isup2.hkl]

# 
# h,k,l, Fc-squared, Fo-squared, sigma(Fo-squared) and status flag 
# 
data_I
_shelx_title ' P-1 in P-1' 
_shelx_refln_list_code          4 
_shelx_F_calc_maximum      136.05 
_exptl_crystal_F_000       364.00 
_reflns_d_resolution_high  0.7828 
 
loop_ 
 _symmetry_equiv_pos_as_xyz 
 'x, y, z' 
 '-x, -y, -z' 
 
_cell_length_a     7.1760 
_cell_length_b     7.1785 
_cell_length_c    15.3952 
_cell_angle_alpha  83.820 
_cell_angle_beta   89.953 
_cell_angle_gamma  80.190 
 
_shelx_F_squared_multiplier     1.000 
 
loop_ 
 _refln_index_h 
 _refln_index_k 
 _refln_index_l 
 _refln_F_squared_calc 
 _refln_F_squared_meas 
 _refln_F_squared_sigma 
 _refln_observed_status 
   1   0   0      276.73        3.54      1.13 o 
   2   0   0     3373.90     3155.32     65.49 o 
   3   0   0       68.49       67.40      9.48 o 
   4   0   0      310.40      289.66     10.78 o 
   5   0   0       30.67       35.13      7.78 o 
   6   0   0       32.64       36.06      9.20 o 
   7   0   0        0.09        3.29      4.25 o 
   8   0   0       93.97       87.87     14.43 o 
   9   0   0        6.81       -2.97      6.65 o 
  -8   1   0        0.43       -0.28      5.24 o 
  -7   1   0       24.61       29.15      9.06 o 
  -6   1   0       64.99       67.95      9.06 o 
  -5   1   0      126.34      125.21      7.84 o 
  -4   1   0        1.34       -1.33      1.69 o 
  -2   1   0     1733.07     1621.72     35.97 o 
  -1   1   0      622.92      596.59     20.38 o 
   0   1   0     2665.77     2581.06     73.87 o 
   1   1   0      455.70      435.84     14.15 o 
   2   1   0     7997.43     7754.08    218.63 o 
   3   1   0       88.08       83.24      8.35 o 
   4   1   0      182.03      174.95      8.99 o 
   5   1   0        4.32        0.00      1.60 o 
   6   1   0       69.41       70.28      6.59 o 
   7   1   0       17.77       21.00      5.03 o 
   8   1   0        1.41       10.75      7.22 o 
   9   1   0        0.77        2.12      5.94 o 
  -8   2   0       15.39       12.03      7.78 o 
  -7   2   0        7.57        4.81      5.80 o 
  -6   2   0        6.41        2.21      3.48 o 
  -5   2   0        0.31       -0.56      2.33 o 
  -4   2   0       75.69       72.64     10.68 o 
  -3   2   0        7.41        5.59      1.53 o 
  -2   2   0      169.22      181.73      6.02 o 
  -1   2   0      377.26      399.17      9.85 o 
   0   2   0       97.80      110.02      4.38 o 
   1   2   0      658.43      672.83     10.18 o 
   2   2   0      110.92      117.22      4.57 o 
   3   2   0      521.46      519.18     12.74 o 
   4   2   0      265.41      232.58      6.82 o 
   5   2   0        8.01       12.19      2.09 o 
   6   2   0        2.19        1.98      2.22 o 
   7   2   0        7.42        9.94      3.85 o 
  -7   3   0        1.39        3.11      5.52 o 
  -6   3   0      145.64      168.25     17.83 o 
  -5   3   0        7.86        8.21      4.95 o 
  -4   3   0        5.59        6.93      4.81 o 
  -3   3   0       56.19       52.42      3.87 o 
  -2   3   0     1001.68      999.74     22.12 o 
  -1   3   0      301.25      304.36     13.87 o 
   0   3   0      321.90      381.09     12.59 o 
   1   3   0     1216.88     1256.92     26.03 o 
   2   3   0        1.48        5.86      2.01 o 
   3   3   0      167.38      181.44      6.94 o 
   4   3   0      445.76      490.68     13.60 o 
   5   3   0       22.98       27.50      5.66 o 
   6   3   0        9.96        7.26      3.68 o 
   7   3   0       17.45       15.57      5.80 o 
   8   3   0       11.01       17.83      7.22 o 
  -7   4   0        0.21        1.27      4.95 o 
  -6   4   0       46.01       27.45      8.91 o 
  -5   4   0      402.76      417.16     26.04 o 
  -4   4   0       47.83       59.15     10.19 o 
  -3   4   0       71.93       67.78      9.76 o 
  -2   4   0      211.28      207.73      8.30 o 
  -1   4   0      190.80      222.09      8.43 o 
   0   4   0       11.15       11.72      2.69 o 
   1   4   0       22.56       28.95      3.46 o 
   2   4   0       80.63       78.62      3.18 o 
   3   4   0      235.45      248.47      9.00 o 
   4   4   0       13.56       18.19      3.20 o 
   5   4   0       36.00       42.17      6.08 o 
   6   4   0       31.46       31.56      5.66 o 
   7   4   0        0.96        0.57      3.96 o 
   8   4   0        5.46        6.23      4.95 o 
  -6   5   0       34.38       42.45     11.18 o 
  -5   5   0       11.10       12.03      6.79 o 
  -4   5   0       39.50       45.42      9.76 o 
  -3   5   0     1085.92     1120.86     46.13 o 
  -2   5   0       39.67       41.06      4.74 o 
  -1   5   0      127.14      118.11      6.76 o 
   0   5   0       55.86       75.60      5.78 o 
   1   5   0      114.45      141.31      7.34 o 
   2   5   0       42.40       38.60      2.63 o 
   3   5   0        2.17        6.93      3.54 o 
   4   5   0        0.14       -2.41      2.55 o 
   5   5   0      417.91      454.94     20.52 o 
   6   5   0       17.36       23.07      5.80 o 
   7   5   0       20.20       21.23      7.64 o 
   8   5   0        2.29        1.56      5.09 o 
  -5   6   0       36.31       56.89     12.31 o 
  -4   6   0      224.69      269.71     21.51 o 
  -3   6   0       28.30       28.58      8.49 o 
  -2   6   0       12.75        6.55      5.59 o 
  -1   6   0      114.54      114.15      7.82 o 
   0   6   0      626.68      703.28     20.31 o 
   1   6   0       77.95       77.26      8.91 o 
   2   6   0       59.99       55.05      7.78 o 
   3   6   0      135.57      175.33     12.45 o 
   4   6   0       85.18       89.43      9.76 o 
   5   6   0        1.59        3.96      3.96 o 
   6   6   0        0.39        4.10      4.53 o 
   7   6   0        8.76       11.18      5.52 o 
  -4   7   0        3.15       13.44      7.08 o 
  -3   7   0       12.31       21.51      7.22 o 
  -2   7   0      147.71      182.97     16.41 o 
  -1   7   0       25.99       37.22      7.22 o 
   0   7   0      101.25       92.40     10.19 o 
   1   7   0       65.16       76.55      9.91 o 
   2   7   0       35.73       32.40      7.64 o 
   3   7   0        0.15       -2.12      3.96 o 
   4   7   0        3.41       14.86      5.66 o 
   5   7   0        0.02        0.28      3.96 o 
   6   7   0       20.54       34.39      8.07 o 
  -1   8   0        1.76       -2.97      4.67 o 
   0   8   0        1.05        8.77      5.94 o 
   1   8   0       42.86       31.13      7.92 o 
   2   8   0       71.28       81.79     11.60 o 
   3   8   0       10.95        2.41      5.09 o 
   4   8   0        3.15        6.65      5.66 o 
   5   8   0        2.46        1.42      5.09 o 
   1   9   0        0.36       -0.14      5.38 o 
   2   9   0       14.79       21.23      7.64 o 
  -2  -9   1       23.19       27.74      8.91 o 
  -1  -9   1        2.89        2.83      6.23 o 
  -5  -8   1        3.95       -0.28      5.24 o 
  -4  -8   1        0.32        4.81      5.52 o 
  -3  -8   1        9.77        7.92      6.37 o 
  -2  -8   1       46.48       55.75      9.91 o 
  -1  -8   1        6.64        0.99      5.09 o 
   0  -8   1       41.44       51.51      9.20 o 
   1  -8   1       33.85       23.49      7.22 o 
  -6  -7   1        4.12        2.55      5.09 o 
  -5  -7   1        0.01        1.27      3.96 o 
  -4  -7   1        0.87       -0.85      3.82 o 
  -3  -7   1      103.52      118.30     12.03 o 
  -2  -7   1        0.21        2.83      4.81 o 
  -1  -7   1        1.88        2.12      4.10 o 
   0  -7   1        0.47        3.25      4.10 o 
   1  -7   1        0.02        2.12      4.10 o 
   3  -7   1       38.20       60.00     11.60 o 
   4  -7   1        1.10        8.49      5.80 o 
  -6  -6   1        2.07        0.28      3.82 o 
  -5  -6   1       23.24       23.35      6.23 o 
  -4  -6   1       10.70       12.59      4.81 o 
  -3  -6   1        0.10       -2.97      2.83 o 
  -2  -6   1      282.50      320.65     17.69 o 
  -1  -6   1        9.03        1.56      3.68 o 
   0  -6   1       46.37       68.37      6.18 o 
   1  -6   1        3.80        4.43      3.12 o 
   2  -6   1        3.50        4.45      3.10 o 
   3  -6   1        3.54       11.04      6.08 o 
   4  -6   1       87.32       91.27     13.44 o 
   5  -6   1       24.31       38.49     10.61 o 
  -8  -5   1        6.07       10.90      6.65 o 
  -7  -5   1       90.59       72.17     11.60 o 
  -6  -5   1        2.46       -1.27      3.25 o 
  -5  -5   1        0.22        3.82      3.40 o 
  -4  -5   1        2.27        1.42      3.11 o 
  -3  -5   1       85.27       92.54      8.63 o 
  -2  -5   1        7.05       13.44      4.10 o 
  -1  -5   1        7.03        6.97      2.75 o 
   0  -5   1      124.98      124.52      6.93 o 
   1  -5   1     1297.91     1319.75     30.37 o 
   2  -5   1      495.35      507.49     15.99 o 
   3  -5   1        2.29        6.93      4.95 o 
   4  -5   1       60.04       67.50     11.32 o 
   5  -5   1       31.93       19.81      8.21 o 
   6  -5   1        6.24        9.20      6.23 o 
  -8  -4   1        0.68        2.55      4.67 o 
  -7  -4   1        0.01        0.71      3.54 o 
  -6  -4   1       37.46       48.90      8.21 o 
  -5  -4   1      220.26      229.80     12.74 o 
  -4  -4   1        1.43        5.94      2.97 o 
  -3  -4   1        2.81        3.18      2.07 o 
  -2  -4   1       22.55       25.87      3.25 o 
  -1  -4   1     1768.19     1911.32     39.11 o 
   0  -4   1      122.68      126.17      6.14 o 
   1  -4   1      123.05      131.81      6.39 o 
   2  -4   1       48.31       51.91      4.55 o 
   3  -4   1      784.00      743.94     23.84 o 
   4  -4   1        0.85        0.28      3.68 o 
   5  -4   1        6.11        4.25      5.38 o 
   6  -4   1        2.17       -2.55      4.10 o 
   7  -4   1       94.93       91.84     15.42 o 
  -8  -3   1        2.20        2.26      4.39 o 
  -7  -3   1        0.03        0.71      3.11 o 
  -6  -3   1        3.98        8.35      4.39 o 
  -5  -3   1        4.21        4.43      1.68 o 
  -4  -3   1       60.18       61.77      6.23 o 
  -3  -3   1      100.24       84.53      4.45 o 
  -2  -3   1       60.10       59.20      3.70 o 
  -1  -3   1      220.14      219.24      7.10 o 
   0  -3   1      237.19      242.35      7.83 o 
   1  -3   1       46.06       61.12      4.08 o 
   2  -3   1      141.14      137.72      8.00 o 
   3  -3   1      176.48      194.30      7.43 o 
   4  -3   1       31.89       30.00      7.08 o 
   5  -3   1        2.75        3.54      3.68 o 
   6  -3   1       19.84       25.05      8.07 o 
   7  -3   1        7.63       19.24      8.49 o 
  -8  -2   1       10.27        4.10      4.95 o 
  -7  -2   1        2.26        3.97      3.05 o 
  -6  -2   1      171.18      149.15     12.74 o 
  -5  -2   1       69.47       62.57      6.65 o 
  -4  -2   1      117.93      132.16      7.24 o 
  -3  -2   1      286.36      280.83      8.20 o 
  -2  -2   1      410.96      418.86     15.49 o 
  -1  -2   1       49.30       39.84      4.10 o 
   0  -2   1     3126.53     3110.62     57.46 o 
   1  -2   1      902.77      982.99     20.54 o 
   2  -2   1       54.19       57.04      3.49 o 
   3  -2   1      179.42      192.36     13.23 o 
   4  -2   1      146.86      146.76      8.16 o 
   5  -2   1       19.11       19.38      4.67 o 
   6  -2   1        3.72        6.08      5.66 o 
   7  -2   1       34.71       50.23     11.18 o 
   8  -2   1        0.18        2.55      6.79 o 
  -8  -1   1        1.11        0.12      3.00 o 
  -7  -1   1        1.88        0.92      3.00 o 
  -6  -1   1        4.87        8.34      3.08 o 
  -5  -1   1       23.20       13.49      5.87 o 
  -4  -1   1        4.44        7.58      1.44 o 
  -3  -1   1      125.83      112.92      9.97 o 
  -2  -1   1       47.29       33.54      3.54 o 
  -1  -1   1      342.93      330.53      7.19 o 
   1  -1   1        0.39       -0.85      1.70 o 
   2  -1   1      367.45      355.92      8.70 o 
   3  -1   1      597.76      594.33     13.41 o 
   4  -1   1       20.59       21.04      3.34 o 
   5  -1   1       51.91       52.25     12.03 o 
   6  -1   1        3.20        4.02      3.30 o 
   7  -1   1        5.56        9.62      6.93 o 
   8  -1   1        0.66       -1.27      6.08 o 
  -9   0   1        1.01        0.00      7.64 o 
  -8   0   1       10.94        6.51      6.37 o 
  -7   0   1        0.02        0.04      3.01 o 
  -6   0   1      206.72      184.15     10.07 o 
  -5   0   1       25.71       18.81      3.60 o 
  -4   0   1       81.55       79.22      5.44 o 
  -3   0   1      585.44      506.09     91.98 o 
  -2   0   1    11131.19     8828.92    331.55 o 
  -1   0   1       19.51       10.47      1.84 o 
   0   0   1      741.07      709.08     21.08 o 
   1   0   1        1.27        3.11      1.56 o 
   2   0   1    10224.12     8706.01    188.06 o 
   3   0   1       11.72       18.94      3.82 o 
   4   0   1      111.29      133.03      6.79 o 
   5   0   1      102.55      109.29      6.83 o 
   6   0   1      295.64      284.47     12.71 o 
   7   0   1       21.16       33.68      9.20 o 
   8   0   1        9.26       11.18      8.07 o 
   9   0   1        0.10       10.19      8.63 o 
  -8   1   1        4.20        8.63      6.51 o 
  -7   1   1        7.68        2.18      3.50 o 
  -6   1   1        6.14       11.39      4.88 o 
  -5   1   1      137.32      153.99      8.82 o 
  -4   1   1      734.93      708.17     20.69 o 
  -3   1   1       60.69       33.11      5.38 o 
  -2   1   1     1516.90     1463.04     33.07 o 
  -1   1   1      777.14      753.64     17.76 o 
   0   1   1      163.59      170.09      7.22 o 
   1   1   1       72.81       63.67      3.05 o 
   2   1   1    18509.44    14150.55    395.51 o 
   3   1   1        0.65        7.64      1.86 o 
   4   1   1     7994.27     6474.37    674.06 o 
   5   1   1       46.56       55.64     25.12 o 
   6   1   1        0.07       -1.05      2.04 o 
   7   1   1        7.86        0.42      4.67 o 
   8   1   1       43.66       43.02     10.90 o 
   9   1   1        0.32       -4.67      6.08 o 
  -8   2   1       10.02       13.30      8.07 o 
  -7   2   1        0.77        1.89      4.05 o 
  -6   2   1        0.42        0.03      3.14 o 
  -5   2   1       16.15       17.79      4.45 o 
  -4   2   1        4.78       -1.03      2.62 o 
  -3   2   1       25.14       17.83      3.42 o 
  -2   2   1       33.61       40.40      4.25 o 
  -1   2   1     3765.79     3707.65    116.53 o 
   0   2   1      234.94      217.31      6.52 o 
   1   2   1        0.07       -0.52      0.87 o 
   2   2   1     1280.48     1293.50     40.90 o 
   3   2   1        0.87        2.69      2.55 o 
   4   2   1      769.75      886.11     33.25 o 
   5   2   1       70.37       59.18      5.38 o 
   6   2   1      114.89      114.07      7.93 o 
   7   2   1        2.59        3.96      3.10 o 
   8   2   1        9.39        5.80      5.80 o 
  -7   3   1        1.76       -3.68      4.53 o 
  -6   3   1      106.07       99.48     14.15 o 
  -5   3   1      110.22      107.54     13.30 o 
  -4   3   1        0.09        4.53      3.25 o 
  -3   3   1      255.95      266.15      8.99 o 
  -2   3   1       27.69       28.64      3.06 o 
  -1   3   1       81.03       94.44      4.84 o 
   0   3   1      611.95      655.93     25.97 o 
   1   3   1       73.46       74.38      4.28 o 
   2   3   1      351.25      327.51      9.67 o 
   3   3   1       62.56       62.69      5.24 o 
   4   3   1      117.61      139.03      7.85 o 
   5   3   1        0.33       -0.10      1.78 o 
   6   3   1        3.94        2.59      1.95 o 
   7   3   1       59.39       52.39      6.49 o 
  -7   4   1       54.58       58.16     13.16 o 
  -6   4   1       17.66       23.77      8.35 o 
  -5   4   1        6.26        9.20      5.66 o 
  -4   4   1      649.07      638.33     31.84 o 
  -3   4   1       67.03       63.39      9.48 o 
  -2   4   1      247.74      245.84      9.13 o 
  -1   4   1       88.86       91.52      5.40 o 
   0   4   1      115.58      117.32      6.02 o 
   1   4   1        0.48        0.01      1.93 o 
   2   4   1      620.83      641.09     16.64 o 
   3   4   1       86.55       95.48      5.48 o 
   4   4   1        0.53        3.50      2.17 o 
   5   4   1       64.94       68.30      5.54 o 
   6   4   1        9.59       11.18      4.25 o 
   7   4   1        2.27        5.09      4.39 o 
   8   4   1        3.48        1.13      4.81 o 
  -6   5   1       63.56       57.59     12.31 o 
  -5   5   1       78.29       72.73     12.59 o 
  -4   5   1       61.09       62.55     10.90 o 
  -3   5   1      328.10      351.08     22.22 o 
  -2   5   1      173.14      192.42      8.84 o 
  -1   5   1      775.35      804.61     21.15 o 
   0   5   1        1.38       -1.15      1.98 o 
   1   5   1      169.27      182.66      8.26 o 
   2   5   1      114.22      108.11      6.35 o 
   3   5   1      331.89      350.08     12.14 o 
   4   5   1        8.99        2.55      2.97 o 
   5   5   1       71.23       83.06      8.77 o 
   6   5   1        5.54        4.95      3.82 o 
   7   5   1       19.72       19.39      7.08 o 
   8   5   1        2.28        5.66      6.37 o 
  -5   6   1       23.97       32.83      9.91 o 
  -4   6   1      100.93      115.04     15.14 o 
  -3   6   1        6.26       12.59      6.37 o 
  -2   6   1        6.03        4.31      4.74 o 
  -1   6   1      525.25      483.18     16.01 o 
   0   6   1       11.61       13.94      3.88 o 
   1   6   1      904.17      979.50     30.71 o 
   2   6   1      136.84      127.64     10.90 o 
   3   6   1      100.20      103.02      9.91 o 
   4   6   1       24.64       20.09      5.66 o 
   5   6   1       11.53        4.81      4.10 o 
   6   6   1        2.37       12.31      5.09 o 
   7   6   1       20.59       21.93      6.37 o 
  -4   7   1       15.43       19.81      8.35 o 
  -3   7   1        0.00        5.38      5.66 o 
  -2   7   1       50.64       62.83     11.04 o 
  -1   7   1       89.25       99.98      7.88 o 
   0   7   1      198.49      221.31     14.86 o 
   1   7   1       62.85       64.53      9.34 o 
   2   7   1       63.11       62.55      9.34 o 
   3   7   1        3.40        7.64      4.95 o 
   4   7   1      219.22      248.48     16.56 o 
   5   7   1       17.10       10.05      5.38 o 
   6   7   1        2.56        6.79      5.09 o 
   7   7   1        3.70        2.83      4.39 o 
  -3   8   1       14.18       22.36      8.07 o 
  -1   8   1        9.45        0.71      4.81 o 
   0   8   1        6.93        6.65      5.24 o 
   1   8   1       38.25       28.30      7.78 o 
   2   8   1       73.03       99.90     12.31 o 
   3   8   1        0.14       -3.54      4.25 o 
   4   8   1       17.54       13.73      6.51 o 
   5   8   1       26.63       36.51      9.06 o 
   0   9   1       14.04       16.98      7.36 o 
   1   9   1        6.62        5.09      6.08 o 
   2   9   1        8.08       10.33      7.22 o 
   3   9   1       10.93       13.30      7.22 o 
  -5  -8   2        6.70       13.02      6.51 o 
  -4  -8   2        3.13       -2.55      4.39 o 
  -3  -8   2        1.63        3.25      5.66 o 
  -2  -8   2        1.14       -0.42      5.09 o 
  -1  -8   2       29.27       22.64      7.50 o 
   0  -8   2       63.67       62.40      9.91 o 
   1  -8   2       34.23       21.79      7.22 o 
  -6  -7   2       15.06       20.52      7.36 o 
  -5  -7   2        1.66       -4.88      3.25 o 
  -4  -7   2        0.30        3.25      4.53 o 
  -3  -7   2        4.05        8.07      4.95 o 
  -2  -7   2       80.21       88.02     10.47 o 
  -1  -7   2       28.32       22.78      6.93 o 
   0  -7   2        4.21        3.25      4.67 o 
   1  -7   2       22.00       19.24      6.08 o 
   2  -7   2      185.13      195.70     13.87 o 
   4  -7   2       17.65       26.46      9.34 o 
  -7  -6   2       25.09       28.30      8.35 o 
  -6  -6   2        5.30        0.71      4.25 o 
  -5  -6   2        6.42        3.68      4.53 o 
  -4  -6   2        0.48        5.80      4.39 o 
  -3  -6   2        7.80        7.64      4.81 o 
  -2  -6   2       95.58      114.90     10.90 o 
  -1  -6   2        3.73        2.26      3.82 o 
   0  -6   2        0.68        0.99      3.54 o 
   1  -6   2      131.27      128.12      7.97 o 
   2  -6   2       20.06       16.03      6.08 o 
   3  -6   2        7.29        7.22      5.52 o 
   4  -6   2       12.54       12.74      6.37 o 
   5  -6   2        8.02       18.54      8.07 o 
  -8  -5   2        0.88       -1.42      4.53 o 
  -7  -5   2        0.40        0.57      3.54 o 
  -6  -5   2       13.80       10.33      4.95 o 
  -5  -5   2       23.10       39.76      6.93 o 
  -4  -5   2        2.30        0.71      3.25 o 
  -3  -5   2       12.84       13.16      4.67 o 
  -2  -5   2      165.63      176.60     11.32 o 
  -1  -5   2      205.28      205.18     12.17 o 
   0  -5   2      338.28      321.83     11.29 o 
   1  -5   2       39.90       43.11      4.79 o 
   2  -5   2      177.46      189.55     13.23 o 
   3  -5   2       85.77       86.60     11.32 o 
   4  -5   2       44.85       51.93     10.19 o 
   5  -5   2        0.91        3.40      4.81 o 
   6  -5   2        0.02        3.68      5.09 o 
  -8  -4   2        3.12        6.08      5.24 o 
  -7  -4   2        9.60        5.66      4.25 o 
  -6  -4   2       12.15       11.45      3.46 o 
  -5  -4   2       19.38       26.89      5.24 o 
  -4  -4   2      250.70      246.08     12.88 o 
  -3  -4   2     1973.83     2171.83     58.87 o 
  -2  -4   2       64.83       75.27      4.55 o 
  -1  -4   2      229.35      237.51      8.34 o 
   0  -4   2      404.22      417.35     12.12 o 
   1  -4   2       87.71       87.44      5.46 o 
   2  -4   2       11.16       15.14      3.16 o 
   3  -4   2       91.56       92.77      6.12 o 
   4  -4   2        0.68       -1.27      3.82 o 
   5  -4   2      503.47      501.21     29.01 o 
   6  -4   2      101.55      117.73     15.85 o 
   7  -4   2        9.18       22.22      8.91 o 
  -8  -3   2        0.00       -4.67      3.11 o 
  -7  -3   2        3.91        1.27      3.68 o 
  -6  -3   2       20.71       13.73      5.38 o 
  -5  -3   2      102.90       88.59      5.65 o 
  -4  -3   2       16.80       19.80      2.90 o 
  -3  -3   2       25.08       40.26      4.17 o 
  -2  -3   2      144.14      170.99      5.86 o 
  -1  -3   2     1582.43     1765.53     34.87 o 
   0  -3   2      243.15      218.21      7.25 o 
   1  -3   2      747.05      829.61     28.44 o 
   2  -3   2       25.24       20.09      2.96 o 
   3  -3   2      115.70      123.31      6.10 o 
   4  -3   2       52.64       58.87      9.06 o 
   5  -3   2        1.71        2.26      3.54 o 
   6  -3   2       13.34       24.34      7.50 o 
   7  -3   2      125.30      108.96     15.57 o 
  -8  -2   2        0.56       -0.99      3.68 o 
  -7  -2   2        8.18        5.24      4.39 o 
  -6  -2   2        9.66       18.53      4.04 o 
  -5  -2   2      139.82      123.37      5.09 o 
  -4  -2   2      115.91      112.70      4.51 o 
  -3  -2   2        6.04        8.41      1.69 o 
  -2  -2   2      502.89      527.17     11.85 o 
  -1  -2   2      578.23      607.93     13.00 o 
   0  -2   2      800.36      783.37     16.62 o 
   1  -2   2      528.66      558.09     13.44 o 
   2  -2   2       87.81       84.53      4.27 o 
   3  -2   2       93.00       90.55      4.67 o 
   4  -2   2       60.27       72.31      9.20 o 
   5  -2   2       27.18       17.83      6.37 o 
   6  -2   2        4.11        4.95      5.09 o 
   7  -2   2        5.84        5.66      5.94 o 
   8  -2   2       28.06       31.27     11.60 o 
  -8  -1   2        7.41        2.93      3.73 o 
  -7  -1   2        2.66        1.40      2.99 o 
  -6  -1   2       15.52       13.32      3.48 o 
  -5  -1   2       80.72       86.95      6.49 o 
  -4  -1   2       11.15       13.94      1.70 o 
  -3  -1   2       64.40       58.66      2.69 o 
  -2  -1   2     5418.96     5213.61     79.64 o 
  -1  -1   2       82.92      100.89      4.81 o 
   0  -1   2     1349.26     1362.73     25.66 o 
   1  -1   2     1012.05     1006.49     20.16 o 
   2  -1   2     2888.81     2695.19     50.59 o 
   3  -1   2       98.09       88.88      3.60 o 
   4  -1   2      304.14      307.76      7.95 o 
   5  -1   2       56.74       58.60      5.64 o 
   6  -1   2        1.25       -0.14      3.54 o 
   7  -1   2        0.01       -2.26      4.53 o 
   8  -1   2        2.06        8.91      7.36 o 
  -9   0   2        0.06       -0.42      6.65 o 
  -8   0   2       15.80        6.42      8.56 o 
  -7   0   2       12.07        9.58      4.08 o 
  -6   0   2       85.05       73.33      6.89 o 
  -5   0   2       45.15       51.70      5.28 o 
  -4   0   2      165.00      159.62     15.99 o 
  -2   0   2      124.73      131.48     15.21 o 
  -1   0   2      367.92      352.42      9.05 o 
   0   0   2      750.05      738.41     12.34 o 
   1   0   2      185.99      195.25      5.30 o 
   2   0   2     1545.45     1457.80     28.52 o 
   3   0   2      324.72      328.41     10.29 o 
   4   0   2       75.73       92.11      5.54 o 
   5   0   2       83.18      102.88      9.62 o 
   6   0   2      154.87      147.87     13.87 o 
   7   0   2        6.54        6.65      5.94 o 
   8   0   2       12.14       26.60      9.20 o 
  -8   1   2        0.52        7.78      6.51 o 
  -7   1   2       38.18       41.22     10.75 o 
  -6   1   2      146.80      131.84     13.16 o 
  -5   1   2        0.19       -0.79      1.90 o 
  -4   1   2     1150.18     1100.40     42.73 o 
  -3   1   2       73.65       64.76      4.93 o 
  -2   1   2      526.71      507.01     14.21 o 
  -1   1   2      161.26      178.80      6.55 o 
   0   1   2     3443.03     3180.19     91.55 o 
   1   1   2      199.77      220.32      9.91 o 
   2   1   2    16108.31    12985.39    364.09 o 
   3   1   2      210.75      220.00      7.92 o 
   4   1   2     2323.24     2271.47     85.68 o 
   5   1   2       35.53       55.17      4.96 o 
   6   1   2      157.48      164.24      9.14 o 
   7   1   2        0.28       -5.73      3.82 o 
   8   1   2       34.39       18.25      8.49 o 
   9   1   2        0.35       -1.56      4.95 o 
  -8   2   2        9.73       10.47      7.50 o 
  -7   2   2        8.95        3.54      4.95 o 
  -6   2   2       11.00       11.70      4.27 o 
  -5   2   2       46.24       41.44      5.61 o 
  -4   2   2      284.95      288.66     15.57 o 
  -3   2   2      999.50     1007.42     26.72 o 
  -2   2   2      117.80      117.22      4.48 o 
  -1   2   2       52.99       43.43      2.73 o 
   0   2   2      372.12      355.04     15.14 o 
   1   2   2      205.97      207.68      5.59 o 
   2   2   2       62.57       58.58      6.08 o 
   3   2   2       22.26       22.78      4.67 o 
   4   2   2        0.05        0.99      2.83 o 
   5   2   2       81.86       92.00      6.46 o 
   6   2   2     1250.50     1229.79     33.39 o 
   7   2   2        2.33       -1.56      4.81 o 
   8   2   2       83.08       96.51     14.43 o 
   9   2   2        0.06       -2.55      7.50 o 
  -7   3   2       20.63       13.44      7.92 o 
  -6   3   2       18.81       27.17      8.91 o 
  -5   3   2      134.89      119.71     13.87 o 
  -4   3   2       86.59      100.04     11.74 o 
  -3   3   2        0.43        1.70      2.97 o 
  -2   3   2        2.31        3.20      1.82 o 
  -1   3   2       20.06       30.57      3.00 o 
   0   3   2      535.98      515.73     13.16 o 
   1   3   2       59.40       59.18      4.04 o 
   2   3   2       30.49       37.07      5.52 o 
   3   3   2      639.83      655.31     25.61 o 
   4   3   2       64.06       67.83      5.85 o 
   5   3   2       26.53       30.28      6.79 o 
   6   3   2      263.24      234.14      8.43 o 
   7   3   2       26.16       24.61      9.34 o 
  -7   4   2       13.86       42.17     12.31 o 
  -6   4   2       66.47       52.07     11.46 o 
  -5   4   2       18.08       22.07      7.78 o 
  -4   4   2        4.41        1.56      4.67 o 
  -3   4   2        4.51        3.25      3.82 o 
  -2   4   2      141.84      154.29      7.01 o 
  -1   4   2       14.03       15.08      2.87 o 
   0   4   2      145.33      153.21      7.00 o 
   1   4   2      323.77      335.80     10.83 o 
   2   4   2      177.53      174.88      5.15 o 
   3   4   2      158.38      151.26      7.03 o 
   4   4   2       24.45       20.66      3.40 o 
   5   4   2        7.63        7.53      2.61 o 
   6   4   2        2.75        1.70      2.97 o 
   7   4   2        0.04        2.26      3.82 o 
  -6   5   2        9.26       13.87      7.50 o 
  -5   5   2       39.73       51.51     11.32 o 
  -4   5   2        8.34       15.42      6.93 o 
  -3   5   2      224.43      205.47     16.13 o 
  -2   5   2      336.20      345.05     11.99 o 
  -1   5   2      333.92      375.42     12.85 o 
   0   5   2      980.64      938.36     23.35 o 
   1   5   2      126.99      155.68      7.74 o 
   2   5   2       14.78       18.13      2.32 o 
   3   5   2       20.23       18.75      3.68 o 
   4   5   2       18.90       16.70      3.81 o 
   5   5   2        7.70        8.91      3.82 o 
   6   5   2        6.82        9.62      4.39 o 
   7   5   2       12.23       16.13      5.38 o 
  -5   6   2        4.29        9.48      6.37 o 
  -4   6   2       20.62       22.64      8.21 o 
  -3   6   2        1.54        7.92      5.38 o 
  -2   6   2      418.85      356.45     22.64 o 
  -1   6   2      192.81      221.20     10.37 o 
   0   6   2       90.83       99.21      7.34 o 
   1   6   2     1166.87     1233.99     30.25 o 
   2   6   2      213.51      197.89      6.52 o 
   3   6   2       56.65       49.39      7.36 o 
   4   6   2        0.92       -1.13      2.55 o 
   5   6   2        3.27       12.59      4.81 o 
   6   6   2        0.39        3.96      4.10 o 
   7   6   2       26.95       32.12      7.36 o 
  -4   7   2        0.26        3.25      4.39 o 
  -3   7   2       14.01       23.91      8.35 o 
  -2   7   2       41.90       56.46     10.75 o 
  -1   7   2       16.25       20.47      5.24 o 
   0   7   2      180.19      194.84     10.53 o 
   1   7   2       37.82       45.99      7.78 o 
   2   7   2       16.69       26.18      6.79 o 
   3   7   2      421.36      395.08     20.66 o 
   4   7   2       57.59       58.72      8.91 o 
   5   7   2       26.14       28.30      6.93 o 
   6   7   2       21.48       28.58      7.08 o 
   7   7   2        2.08       -2.12      4.25 o 
  -3   8   2        4.55        8.07      6.23 o 
  -2   8   2        6.70       12.59      6.37 o 
  -1   8   2        7.71        5.38      5.09 o 
   0   8   2       39.00       52.64      9.20 o 
   1   8   2        8.23       11.89      5.66 o 
   2   8   2       32.26       43.44      9.06 o 
   3   8   2      108.33      151.13     14.72 o 
   4   8   2       10.87        7.64      5.09 o 
   5   8   2        6.73        5.80      5.09 o 
   0   9   2        0.45        4.53      6.23 o 
   1   9   2        2.27        0.00      5.66 o 
   2   9   2        0.08       -1.27      5.24 o 
   3   9   2        0.47       -3.68      6.08 o 
  -5  -8   3        2.87       10.19      6.23 o 
  -4  -8   3        0.90        2.55      5.09 o 
  -3  -8   3       30.33       27.03      8.07 o 
  -2  -8   3       13.02       10.47      6.65 o 
  -1  -8   3        5.07        4.67      5.52 o 
   0  -8   3       82.50      115.47     12.88 o 
   1  -8   3       23.89       29.86      7.92 o 
  -6  -7   3        0.28        3.96      4.81 o 
  -5  -7   3        0.19        6.65      4.95 o 
  -4  -7   3       92.96      115.75     12.31 o 
  -3  -7   3        0.13       -4.81      3.54 o 
  -2  -7   3       32.91       43.30      8.35 o 
  -1  -7   3       73.88       66.65      9.48 o 
   0  -7   3       17.47       26.89      6.93 o 
   1  -7   3       20.00       14.72      5.66 o 
   2  -7   3       18.86       25.05      6.79 o 
  -7  -6   3       12.44       15.42      7.08 o 
  -6  -6   3        5.22       -0.28      4.53 o 
  -5  -6   3       37.64       50.23      8.21 o 
  -4  -6   3        1.69       -1.98      3.11 o 
  -3  -6   3        9.56       24.20      5.94 o 
  -2  -6   3       98.40      127.78     11.18 o 
  -1  -6   3       84.66       85.75      9.34 o 
   0  -6   3       33.67       31.98      6.51 o 
   1  -6   3       37.54       44.01      7.22 o 
   2  -6   3        5.49       13.41      3.94 o 
   3  -6   3        0.12        0.28      4.10 o 
   4  -6   3        0.98        4.10      5.24 o 
   5  -6   3        0.01       13.02      7.22 o 
  -8  -5   3        0.03       -4.10      3.96 o 
  -7  -5   3        1.39        0.00      3.40 o 
  -6  -5   3        1.27        1.56      3.68 o 
  -5  -5   3        0.12        1.56      3.25 o 
  -4  -5   3       33.45       30.28      6.23 o 
  -3  -5   3      111.97      104.15      9.48 o 
  -2  -5   3        7.35        4.67      3.40 o 
  -1  -5   3       55.27       55.19      7.08 o 
   0  -5   3       23.23       34.27      4.20 o 
   1  -5   3        0.03        3.17      2.25 o 
   2  -5   3      118.42      111.88      7.17 o 
   3  -5   3        0.03        1.82      2.50 o 
   4  -5   3        0.01        5.66      4.67 o 
   5  -5   3        0.03        9.48      6.08 o 
   6  -5   3        1.83       13.16      7.22 o 
  -8  -4   3        0.72        0.14      4.53 o 
  -7  -4   3        2.95        2.97      4.25 o 
  -6  -4   3        4.98        2.55      3.40 o 
  -5  -4   3      190.20      189.05     11.60 o 
  -4  -4   3       58.33       74.43      7.50 o 
  -3  -4   3      285.85      334.66     15.28 o 
  -2  -4   3       46.30       64.53      6.51 o 
  -1  -4   3       62.63       89.22      4.66 o 
   0  -4   3      137.52      143.03      7.22 o 
   1  -4   3        7.28       12.13      2.80 o 
   2  -4   3      132.89      117.86      6.57 o 
   3  -4   3      357.34      349.45     12.95 o 
   4  -4   3      270.73      290.94     19.67 o 
   5  -4   3      120.17      150.28     16.27 o 
   6  -4   3        0.40       -0.85      4.53 o 
  -8  -3   3       21.42       23.49      8.21 o 
  -7  -3   3        3.90       -0.85      3.11 o 
  -6  -3   3       11.37        9.48      4.81 o 
  -5  -3   3       16.36       13.83      2.88 o 
  -4  -3   3       11.94       15.14      3.68 o 
  -3  -3   3      190.35      186.17      6.15 o 
  -2  -3   3      948.87      959.12     28.44 o 
  -1  -3   3     2499.41     2580.32     61.27 o 
   0  -3   3      494.70      527.88     13.20 o 
   1  -3   3     2460.35     2591.34     50.42 o 
   2  -3   3       60.27       73.82      4.88 o 
   3  -3   3       99.20       98.42      5.60 o 
   4  -3   3      151.37      157.50     13.16 o 
   5  -3   3      158.90      160.04     14.43 o 
   6  -3   3        5.02        9.76      5.66 o 
   7  -3   3      117.36      113.91     16.27 o 
  -9  -2   3        4.81        0.99      4.95 o 
  -8  -2   3       16.52       10.19      6.08 o 
  -7  -2   3       45.00       35.09      8.21 o 
  -6  -2   3        1.59        5.66      3.96 o 
  -5  -2   3       54.92       42.21     10.26 o 
  -4  -2   3      112.57      110.55      5.39 o 
  -3  -2   3       29.40       24.34      3.40 o 
  -2  -2   3      179.04      170.09      7.78 o 
  -1  -2   3      908.09      902.52     25.47 o 
   0  -2   3      275.09      253.37      7.10 o 
   1  -2   3       85.75      113.24      4.81 o 
   2  -2   3      183.16      190.86      6.93 o 
   3  -2   3      121.32      113.88      5.60 o 
   4  -2   3       40.53       36.77      7.29 o 
   5  -2   3      163.89      161.46     13.87 o 
   6  -2   3       29.49       32.97      8.63 o 
   7  -2   3        2.58        8.49      6.51 o 
   8  -2   3        0.73       -2.97      6.37 o 
  -9  -1   3        1.28       -6.16      4.10 o 
  -8  -1   3        9.47        0.00      4.39 o 
  -7  -1   3        6.65        9.93      4.05 o 
  -6  -1   3      128.88      133.90     15.78 o 
  -5  -1   3       74.88       76.41      6.09 o 
  -4  -1   3      388.76      377.14     24.14 o 
  -3  -1   3        5.68        4.86      1.21 o 
  -2  -1   3      327.10      315.01      8.37 o 
  -1  -1   3      789.16      769.29     15.40 o 
   0  -1   3       33.72       35.23      2.55 o 
   1  -1   3        0.77       -1.48      0.99 o 
   2  -1   3        5.53        7.87      3.11 o 
   3  -1   3      648.72      619.36     13.01 o 
   4  -1   3      450.45      466.75     10.72 o 
   5  -1   3       33.25       41.89      8.07 o 
   6  -1   3       15.50       37.07      9.06 o 
   7  -1   3        0.68       -0.71      4.67 o 
   8  -1   3        1.63       -5.38      5.80 o 
  -8   0   3        2.66        1.65      3.60 o 
  -7   0   3        8.56       15.04      4.35 o 
  -6   0   3       27.58       28.23      4.96 o 
  -5   0   3       16.69        7.76      6.93 o 
  -4   0   3       64.66       35.17     13.51 o 
  -3   0   3       95.45       98.07      5.40 o 
  -2   0   3        0.03        0.85      1.30 o 
  -1   0   3     1052.52     1050.66     23.35 o 
   0   0   3      840.40      831.86     14.09 o 
   1   0   3       44.85       45.30      2.78 o 
   2   0   3     3237.85     3112.54     58.24 o 
   3   0   3       56.20       67.41      3.06 o 
   4   0   3      361.36      388.91     12.72 o 
   5   0   3       12.09       12.06      7.22 o 
   6   0   3      160.98      155.23     15.14 o 
   7   0   3       20.63       14.86      7.08 o 
   8   0   3       12.89       19.67      8.91 o 
  -8   1   3       13.76       17.36      5.78 o 
  -7   1   3        1.89        3.91      3.93 o 
  -6   1   3      125.21      110.44     11.53 o 
  -5   1   3        3.90        8.59      4.81 o 
  -4   1   3       35.57       35.20      4.45 o 
  -3   1   3      305.08      305.00     11.11 o 
  -2   1   3      956.62      933.33     23.16 o 
  -1   1   3      212.24      231.91      9.13 o 
   0   1   3     5837.47     4759.54    136.13 o 
   1   1   3      442.87      429.61     16.70 o 
   2   1   3     1648.75     1626.46     51.22 o 
   3   1   3        7.97        6.10      1.80 o 
   4   1   3       69.21       67.05      6.08 o 
   5   1   3        0.93       -0.08      1.63 o 
   6   1   3      162.80      152.26     13.87 o 
   7   1   3        8.11        1.27      4.95 o 
   8   1   3        5.60        3.96      6.51 o 
   9   1   3        4.69        5.09      8.35 o 
  -8   2   3        3.37        7.83      5.25 o 
  -7   2   3       31.38       33.28      6.72 o 
  -6   2   3        0.02       -2.42      3.09 o 
  -5   2   3      107.30      103.34      8.34 o 
  -4   2   3      222.32      235.85     11.96 o 
  -3   2   3      269.64      258.82     10.85 o 
  -2   2   3      591.40      650.23     12.57 o 
  -1   2   3       23.79       33.25      5.80 o 
   0   2   3     3923.18     3827.30    112.36 o 
   1   2   3      681.46      662.19     13.20 o 
   2   2   3       19.99       16.98      4.25 o 
   3   2   3       45.98       37.22      5.94 o 
   4   2   3     2951.94     2926.90     91.70 o 
   5   2   3       55.60       56.91      5.52 o 
   6   2   3      122.98      115.50      8.07 o 
   7   2   3        6.89       12.17      6.23 o 
   8   2   3      182.95      146.74     17.26 o 
   9   2   3        0.97        1.56      7.08 o 
  -7   3   3        1.10        1.27      5.09 o 
  -6   3   3        2.74        4.91      4.25 o 
  -5   3   3       52.09       45.93      6.50 o 
  -4   3   3      214.75      195.70     15.57 o 
  -3   3   3       76.49       60.42      8.77 o 
  -2   3   3      358.79      443.81     11.76 o 
  -1   3   3       72.22       85.79      4.95 o 
   0   3   3      660.30      659.98     26.04 o 
   1   3   3     2304.83     2287.29     71.18 o 
   2   3   3       20.13       23.07      5.24 o 
   3   3   3      153.98      158.63     11.04 o 
   4   3   3       30.67       35.54      5.24 o 
   5   3   3        0.11       -0.71      3.68 o 
   6   3   3       23.88       29.70      5.16 o 
   7   3   3        0.99       -2.41      5.66 o 
   8   3   3       39.70       28.44     10.05 o 
  -7   4   3       18.26       12.45      8.21 o 
  -6   4   3        0.27       -2.83      4.53 o 
  -5   4   3        3.49        9.91      5.94 o 
  -4   4   3       22.29       16.70      6.51 o 
  -3   4   3       45.21       51.08      9.06 o 
  -2   4   3      337.73      371.99     11.70 o 
  -1   4   3      645.85      623.13     16.33 o 
   0   4   3        7.41       14.63      2.96 o 
   1   4   3       42.44       52.97      4.53 o 
   2   4   3        3.82        3.53      1.48 o 
   3   4   3       84.11       98.35      9.34 o 
   4   4   3      128.36      124.38     10.75 o 
   5   4   3        6.21       11.10      3.11 o 
   6   4   3        9.63       16.27      3.68 o 
  -6   5   3        5.50        7.78      5.80 o 
  -5   5   3       19.65       30.42      9.06 o 
  -4   5   3        1.97       -2.83      3.68 o 
  -3   5   3       22.47       21.08      7.08 o 
  -2   5   3      162.16      164.53     10.19 o 
  -1   5   3      309.30      345.41     18.54 o 
   0   5   3      142.32      127.50     11.82 o 
   1   5   3       12.11        8.55      3.06 o 
   2   5   3        5.99        6.82      1.87 o 
   3   5   3       30.88       31.00      5.24 o 
   4   5   3       11.96       11.52      5.38 o 
   5   5   3       29.49       17.83      5.24 o 
   6   5   3       15.99       24.34      5.52 o 
   7   5   3        4.40       11.46      4.53 o 
  -5   6   3       59.81      101.32     15.42 o 
  -4   6   3        7.25       17.26      6.93 o 
  -3   6   3       24.63       34.24      9.06 o 
  -2   6   3       76.77       83.77     12.03 o 
  -1   6   3      496.09      535.01     17.27 o 
   0   6   3       80.11       85.05     10.61 o 
   1   6   3        4.60        0.96      3.00 o 
   2   6   3      492.84      470.08     10.94 o 
   3   6   3      228.64      230.94     10.76 o 
   4   6   3      150.80      172.35     12.59 o 
   5   6   3        7.40       10.05      4.53 o 
   6   6   3        1.05        5.94      3.82 o 
   7   6   3       39.47       45.85      8.35 o 
  -4   7   3       28.85       34.95     10.33 o 
  -3   7   3      117.25      127.78     15.85 o 
  -2   7   3       48.84       73.44     12.03 o 
  -1   7   3        1.21        2.35      2.98 o 
   0   7   3      154.83      186.58     10.40 o 
   1   7   3      210.62      192.90     10.57 o 
   2   7   3      138.09      123.39     11.60 o 
   3   7   3        0.83        0.85      3.82 o 
   4   7   3       27.03       34.95      7.36 o 
   5   7   3      233.85      250.04     16.84 o 
   6   7   3       44.26       50.23      8.77 o 
  -3   8   3        6.41        9.91      6.23 o 
  -2   8   3       33.39       55.89     11.60 o 
  -1   8   3        2.38        4.67      5.09 o 
   0   8   3       62.56       88.02     10.90 o 
   1   8   3        7.60       18.11      6.65 o 
   2   8   3        0.78       -0.14      4.81 o 
   3   8   3        3.83       -2.26      4.39 o 
   4   8   3        4.83       -1.42      3.25 o 
   5   8   3       71.32       77.97     11.18 o 
   0   9   3        2.48       -5.09      5.09 o 
   1   9   3       11.28       21.79      7.92 o 
   2   9   3        0.08       -0.42      6.08 o 
   3   9   3        0.91        1.42      5.94 o 
  -4  -8   4        8.01       24.34      8.21 o 
  -3  -8   4        1.75        5.24      5.66 o 
  -2  -8   4       24.98       32.97      8.63 o 
  -1  -8   4       13.61        7.92      5.52 o 
   0  -8   4       60.82       67.78     10.33 o 
   1  -8   4        6.19       12.31      6.65 o 
  -6  -7   4        1.81        5.52      5.24 o 
  -5  -7   4       15.95       12.31      5.80 o 
  -4  -7   4       65.67       68.63     10.05 o 
  -3  -7   4       26.13       21.79      6.65 o 
  -2  -7   4       19.71       13.16      6.23 o 
  -1  -7   4       62.31       53.35      8.91 o 
   0  -7   4       14.08       13.44      5.94 o 
   1  -7   4       34.49       41.60      8.07 o 
   2  -7   4        3.78       -0.85      4.81 o 
  -7  -6   4        1.58       -0.85      4.39 o 
  -6  -6   4       11.15        4.25      4.67 o 
  -5  -6   4       65.12       70.33      9.06 o 
  -4  -6   4       23.55       23.35      6.08 o 
  -3  -6   4        0.05        0.42      3.40 o 
  -2  -6   4       79.39       73.87      8.91 o 
  -1  -6   4       20.26       23.35      6.08 o 
   0  -6   4      115.34      112.50     10.61 o 
   1  -6   4        3.47        5.38      4.39 o 
   2  -6   4       18.93       30.57      6.51 o 
   3  -6   4       29.05       10.90      5.94 o 
   4  -6   4       41.83       43.02      9.91 o 
   5  -6   4       17.53       13.73      7.50 o 
  -8  -5   4        0.00        1.27      5.09 o 
  -7  -5   4        4.10        5.66      4.67 o 
  -6  -5   4       18.92       24.50      4.59 o 
  -5  -5   4       46.81       49.53      7.36 o 
  -4  -5   4        5.70        3.54      3.68 o 
  -3  -5   4      157.22      152.12     11.04 o 
  -2  -5   4       21.42       17.97      4.81 o 
  -1  -5   4        0.17        1.42      2.97 o 
   0  -5   4       57.44       52.50      6.93 o 
   1  -5   4        0.15       -0.55      2.35 o 
   2  -5   4       11.46       19.64      3.99 o 
   3  -5   4       38.46       37.24     13.23 o 
   4  -5   4       24.54       19.53      7.08 o 
   5  -5   4        6.53       11.74      6.23 o 
   6  -5   4        3.72        5.80      4.81 o 
  -8  -4   4        1.95        3.68      5.24 o 
  -7  -4   4       42.91       30.00      8.21 o 
  -6  -4   4       17.34       17.83      6.08 o 
  -5  -4   4       20.80       18.40      4.81 o 
  -4  -4   4       15.06        8.21      3.40 o 
  -3  -4   4       24.59       30.71      5.09 o 
  -2  -4   4        3.25        0.57      2.26 o 
  -1  -4   4       46.38       51.37      6.23 o 
   0  -4   4      109.59      110.03      7.85 o 
   1  -4   4       68.45       75.49      5.20 o 
   2  -4   4      317.52      308.27     11.05 o 
   3  -4   4      147.80      134.39      7.41 o 
   4  -4   4        2.90        2.41      4.10 o 
   5  -4   4        1.75        9.62      5.38 o 
   6  -4   4       22.72       18.82      7.50 o 
  -8  -3   4        2.38       10.05      6.23 o 
  -7  -3   4        2.23        0.42      3.68 o 
  -6  -3   4       24.49       27.59      7.08 o 
  -5  -3   4       62.43       57.65      5.73 o 
  -4  -3   4       90.63       92.54      6.79 o 
  -3  -3   4      131.54      134.29      8.07 o 
  -2  -3   4       82.70       79.95      6.23 o 
  -1  -3   4     1225.23     1231.70     25.21 o 
   0  -3   4      113.20      111.96      5.52 o 
   1  -3   4     1514.63     1551.42     32.51 o 
   2  -3   4       16.08       17.38      3.82 o 
   3  -3   4        8.44        7.12      2.54 o 
   4  -3   4      113.33      125.37     12.59 o 
   5  -3   4      143.65      149.71     14.01 o 
   6  -3   4        0.46        3.68      3.96 o 
   7  -3   4       26.67       15.28      7.64 o 
  -8  -2   4        0.01        0.71      4.53 o 
  -7  -2   4        0.25       -0.57      3.54 o 
  -6  -2   4       10.12        3.68      3.68 o 
  -5  -2   4        9.71        5.24      3.40 o 
  -4  -2   4      459.18      440.47     13.33 o 
  -3  -2   4      271.88      277.45     10.38 o 
  -2  -2   4      133.25      133.86      7.22 o 
  -1  -2   4        2.37       -0.42      1.70 o 
   0  -2   4      278.85      259.81      7.50 o 
   1  -2   4      140.41      128.78      5.29 o 
   2  -2   4     1527.43     1427.50     29.95 o 
   3  -2   4     1918.42     1936.88     42.81 o 
   4  -2   4       19.98       20.53      3.75 o 
   5  -2   4       24.37       25.61      7.08 o 
   6  -2   4       18.80       15.00      6.37 o 
   7  -2   4        1.63        1.56      5.66 o 
  -8  -1   4       49.72       58.44     11.04 o 
  -7  -1   4       27.72       38.91      8.63 o 
  -6  -1   4       24.16       18.92      4.20 o 
  -5  -1   4        5.72       11.27      3.25 o 
  -4  -1   4       20.59       25.56      2.17 o 
  -3  -1   4      454.01      438.87     16.41 o 
  -2  -1   4       13.18       12.55      1.52 o 
  -1  -1   4      171.32      174.84      3.07 o 
   0  -1   4     1688.33     1624.94     31.28 o 
   1  -1   4     1454.74     1361.40     30.35 o 
   2  -1   4        0.58       -0.25      1.39 o 
   3  -1   4      159.44      164.97      6.86 o 
   4  -1   4      576.83      552.80     21.65 o 
   5  -1   4        0.12       -1.98      2.26 o 
   6  -1   4       37.01       31.84      9.20 o 
   7  -1   4        0.01       -2.55      4.25 o 
   8  -1   4        2.80        7.78      6.51 o 
  -8   0   4        6.06        8.39      4.75 o 
  -7   0   4        0.71        2.73      3.34 o 
  -6   0   4      136.93      123.35      8.99 o 
  -5   0   4       13.73        6.63      6.08 o 
  -4   0   4        3.37        0.31      1.65 o 
  -3   0   4       63.56       63.07      4.70 o 
  -2   0   4       61.79       60.32      2.54 o 
  -1   0   4      418.94      393.89      7.93 o 
   0   0   4     2530.99     2379.24     44.25 o 
   1   0   4        2.80        0.44      1.22 o 
   2   0   4      437.83      421.06     11.15 o 
   3   0   4       22.83       24.58      1.96 o 
   4   0   4        2.06        0.87      1.54 o 
   5   0   4        7.14        8.49      5.09 o 
   6   0   4       83.12      108.96     13.58 o 
   7   0   4       32.64       32.83      9.76 o 
   8   0   4       21.50       29.57     10.19 o 
  -8   1   4        8.12        6.85      4.85 o 
  -7   1   4        9.12        6.34      5.45 o 
  -6   1   4        0.17       -0.11      2.55 o 
  -5   1   4       31.12       29.37      6.58 o 
  -4   1   4      223.82      219.96     10.20 o 
  -3   1   4       18.34       21.86      3.48 o 
  -2   1   4      281.95      232.80      9.27 o 
  -1   1   4       88.28       77.79      4.88 o 
   0   1   4      221.64      240.23      7.09 o 
   1   1   4       67.07       62.12      5.94 o 
   2   1   4       40.24       49.39      5.94 o 
   3   1   4      111.62      128.49      9.76 o 
   4   1   4        0.11       -1.02      1.16 o 
   5   1   4       28.96       27.45      6.37 o 
   6   1   4       86.15       88.16     11.74 o 
   7   1   4        5.95       13.58      6.65 o 
   8   1   4        6.78        4.81      6.51 o 
  -8   2   4        0.26       -2.16      3.90 o 
  -7   2   4        8.20       -2.04      4.17 o 
  -6   2   4        0.28       -0.61      3.06 o 
  -5   2   4       48.68       61.08      6.80 o 
  -4   2   4       18.32       13.58      3.90 o 
  -3   2   4        7.57       11.01      3.25 o 
  -2   2   4     3407.45     3446.41     74.69 o 
  -1   2   4       10.93        5.38      3.96 o 
   0   2   4       45.77       29.29      5.66 o 
   1   2   4      662.15      699.09     20.94 o 
   2   2   4      533.35      545.65     22.36 o 
   3   2   4       27.28       32.97      5.80 o 
   4   2   4      484.88      418.71     21.08 o 
   5   2   4       13.05       17.80      3.26 o 
   6   2   4      580.26      560.50     29.01 o 
   7   2   4       32.02       44.57      9.91 o 
   8   2   4        6.72       14.43      7.50 o 
  -7   3   4        0.86        4.26      4.85 o 
  -6   3   4       10.23        3.02      5.16 o 
  -5   3   4        0.02        3.66      3.47 o 
  -4   3   4       34.84       36.24      5.59 o 
  -3   3   4      156.23      127.64     11.74 o 
  -2   3   4        2.15        7.83      1.92 o 
  -1   3   4     1399.82     1524.30     31.56 o 
   0   3   4     1706.84     1894.19     61.55 o 
   1   3   4        2.07        3.68      4.10 o 
   2   3   4       19.41       27.17      5.52 o 
   3   3   4       17.37       20.38      5.38 o 
   4   3   4       40.42       32.97      6.93 o 
   5   3   4       20.84       36.23      7.64 o 
   6   3   4       34.77       33.54      8.63 o 
   7   3   4        1.79        8.63      5.66 o 
   8   3   4      181.78      163.01     18.40 o 
  -7   4   4        3.70        7.22      6.79 o 
  -6   4   4       41.43       39.34     10.75 o 
  -5   4   4       79.87       95.09     13.44 o 
  -4   4   4       16.60       16.27      6.51 o 
  -3   4   4      131.53      136.13     12.88 o 
  -2   4   4      134.27      140.51     12.10 o 
  -1   4   4      249.29      241.43      9.00 o 
   0   4   4      597.62      671.85     17.54 o 
   1   4   4        2.28        8.21      5.09 o 
   2   4   4       43.14       53.85      4.06 o 
   3   4   4      182.72      178.44     12.88 o 
   4   4   4       28.45       20.94      6.23 o 
   5   4   4       78.42       88.87     11.18 o 
   6   4   4        9.98       23.21      7.08 o 
   7   4   4        8.23       10.94     10.19 o 
  -6   5   4        1.08        2.12      6.37 o 
  -5   5   4       24.21       31.84      9.91 o 
  -4   5   4      174.00      192.31     17.26 o 
  -3   5   4      105.42      109.95     13.30 o 
  -2   5   4        3.94        4.95      5.38 o 
  -1   5   4      122.32      142.02      7.41 o 
   0   5   4       57.37       64.48      5.58 o 
   1   5   4        0.67       -0.27      2.33 o 
   2   5   4      301.61      291.20      7.88 o 
   3   5   4       37.26       44.61      5.09 o 
   4   5   4        9.60       12.54      3.72 o 
   5   5   4       21.03       24.52      4.40 o 
   6   5   4        1.20        2.26      3.25 o 
   7   5   4        1.44        6.37      3.96 o 
  -5   6   4        5.80       12.74      6.23 o 
  -4   6   4       20.65       16.98      7.92 o 
  -3   6   4       56.29       36.37      9.20 o 
  -2   6   4       34.30       40.05      9.48 o 
  -1   6   4       21.16       24.78      4.50 o 
   0   6   4       31.00       52.69     15.57 o 
   1   6   4       37.29       64.69      6.39 o 
   2   6   4        0.54        2.05      2.04 o 
   3   6   4      178.90      186.56      9.85 o 
   4   6   4      128.41      122.86     13.09 o 
   5   6   4        0.33        0.28      2.69 o 
   6   6   4        2.99        4.25      3.82 o 
   7   6   4        7.39        8.35      4.81 o 
  -4   7   4        0.24        7.36      5.80 o 
  -3   7   4       39.82       46.98     10.47 o 
  -2   7   4       29.45       54.48     11.46 o 
  -1   7   4       13.24       25.81      5.05 o 
   0   7   4       15.37        5.09      3.51 o 
   1   7   4        0.14        2.01      3.38 o 
   2   7   4       49.86       46.82      4.17 o 
   3   7   4      375.35      413.62     21.51 o 
   4   7   4       29.33       31.98      7.22 o 
   5   7   4       35.62       48.11      8.63 o 
   6   7   4       64.56       86.04     10.90 o 
  -2   8   4        7.26       24.76      8.07 o 
  -1   8   4        4.23        6.23      5.38 o 
   0   8   4        4.87        1.23      4.74 o 
   1   8   4       32.77       33.68      7.64 o 
   2   8   4       35.47       43.87      8.77 o 
   3   8   4       27.14       35.23      8.07 o 
   4   8   4       49.75       58.72      9.76 o 
   5   8   4       38.83       27.74      7.64 o 
   1   9   4        8.06        5.24      6.37 o 
   2   9   4       11.43        9.62      6.51 o 
   3   9   4        1.46       -0.71      5.38 o 
  -4  -8   5       28.33       35.94      8.91 o 
  -3  -8   5        1.21        2.55      4.67 o 
  -2  -8   5       11.98       13.44      7.08 o 
  -1  -8   5        0.42        4.25      5.80 o 
   0  -8   5       13.17       17.69      6.79 o 
   1  -8   5       39.71       29.15      8.07 o 
  -6  -7   5        0.39       -1.27      4.53 o 
  -5  -7   5       16.13       16.56      6.37 o 
  -4  -7   5        0.16       -4.81      4.25 o 
  -3  -7   5       91.53       60.85      9.48 o 
  -2  -7   5        0.26       -2.69      3.82 o 
  -1  -7   5       34.87       22.92      6.93 o 
   0  -7   5        3.01        1.56      4.53 o 
   1  -7   5       11.94       10.47      5.80 o 
   2  -7   5       28.10       26.04      7.22 o 
  -7  -6   5        8.23       14.29      7.22 o 
  -6  -6   5        3.07       -2.97      3.96 o 
  -5  -6   5       77.41       89.71     10.47 o 
  -4  -6   5        6.89       11.60      5.24 o 
  -3  -6   5       56.81       36.08      7.36 o 
  -2  -6   5        1.33       -0.71      3.25 o 
  -1  -6   5       64.97       60.42      8.35 o 
   0  -6   5      346.24      371.73     18.82 o 
   1  -6   5       55.06       58.02      8.21 o 
   2  -6   5        0.08       -5.31      3.54 o 
   4  -6   5       27.02        9.48      6.23 o 
   5  -6   5        2.22        9.91      6.23 o 
  -7  -5   5       20.14       21.23      7.36 o 
  -6  -5   5        9.14       11.62      3.81 o 
  -5  -5   5        7.71       11.89      4.53 o 
  -4  -5   5        0.11       -1.42      2.69 o 
  -3  -5   5        7.82        6.23      3.82 o 
  -2  -5   5        6.61        5.52      3.68 o 
  -1  -5   5      144.28      133.86     10.19 o 
   0  -5   5      128.98      151.98     11.04 o 
   1  -5   5       21.97       16.70      4.95 o 
   2  -5   5      161.41      155.45      8.28 o 
   3  -5   5       39.82       48.12      9.98 o 
   4  -5   5        0.13       -0.57      3.54 o 
   5  -5   5       11.88       18.54      7.22 o 
   6  -5   5        0.00        4.95      5.52 o 
  -8  -4   5        0.77        0.42      4.67 o 
  -7  -4   5       12.50       15.28      6.51 o 
  -6  -4   5        4.90       13.16      5.80 o 
  -5  -4   5       12.22       12.25      3.20 o 
  -4  -4   5        0.78        5.80      3.25 o 
  -3  -4   5        9.92       12.74      3.96 o 
  -2  -4   5      187.11      163.58     10.19 o 
  -1  -4   5      218.80      212.97     11.74 o 
   0  -4   5       20.21       26.15      3.54 o 
   1  -4   5      103.33       82.67      5.45 o 
   2  -4   5       84.43       84.47      5.96 o 
   3  -4   5       39.95       52.89      5.20 o 
   4  -4   5       51.39       54.06      9.34 o 
   5  -4   5        0.98        2.55      3.82 o 
   6  -4   5        0.17       -0.71      4.81 o 
  -8  -3   5       21.95       27.03      8.63 o 
  -7  -3   5       78.87       75.56     11.46 o 
  -6  -3   5       11.82        8.49      4.53 o 
  -5  -3   5        0.13        1.59      1.95 o 
  -4  -3   5       28.95       26.29      4.25 o 
  -3  -3   5      162.60      155.37      9.06 o 
  -2  -3   5      396.05      396.22     15.57 o 
  -1  -3   5      477.03      523.15     16.41 o 
   0  -3   5       21.72       23.04      2.65 o 
   1  -3   5      202.66      165.91     10.61 o 
   2  -3   5       73.13       66.05      4.93 o 
   3  -3   5        2.04        2.36      1.87 o 
   4  -3   5        0.56       -0.67      1.93 o 
   5  -3   5        2.19        0.28      3.96 o 
   6  -3   5      105.80      116.74     15.14 o 
   7  -3   5       68.84       60.42     12.74 o 
  -8  -2   5       11.11       12.59      6.79 o 
  -7  -2   5       53.29       50.52      9.91 o 
  -6  -2   5      109.42      104.01     11.89 o 
  -5  -2   5        1.47       -1.70      1.84 o 
  -4  -2   5        4.36        2.97      1.84 o 
  -3  -2   5       82.20       76.56      3.25 o 
  -2  -2   5       67.04       73.44      5.38 o 
  -1  -2   5      264.21      255.59     15.21 o 
   0  -2   5      796.22      794.87     17.58 o 
   1  -2   5     2653.01     2726.24     52.57 o 
   2  -2   5       31.89       32.00      3.43 o 
   3  -2   5       33.40       29.73      8.91 o 
   4  -2   5       16.67       16.27      8.21 o 
   5  -2   5      184.83      179.00     15.14 o 
   6  -2   5        1.08        2.26      4.39 o 
   7  -2   5        3.17        7.64      5.94 o 
  -8  -1   5       24.11       27.45      8.49 o 
  -7  -1   5       10.17        3.40      4.67 o 
  -6  -1   5       40.31       48.96      8.49 o 
  -5  -1   5      188.75      185.95      9.45 o 
  -4  -1   5       55.91       56.67      4.53 o 
  -3  -1   5      790.05      840.03     16.16 o 
  -2  -1   5       78.25       87.63      3.33 o 
  -1  -1   5      126.57      124.51      3.88 o 
   0  -1   5     2196.81     2093.07     40.04 o 
   1  -1   5       84.98      100.26      4.59 o 
   2  -1   5       94.78       83.98      9.48 o 
   3  -1   5        0.09        1.05      1.67 o 
   4  -1   5      303.00      283.73     10.36 o 
   5  -1   5       16.83       22.36      6.93 o 
   6  -1   5      144.43      174.48     17.97 o 
   7  -1   5       95.76      112.36     15.71 o 
   8  -1   5        3.43       -1.13      6.08 o 
  -8   0   5        0.31        2.55      5.80 o 
  -7   0   5       38.54       34.95      6.10 o 
  -6   0   5        9.63        5.56      6.86 o 
  -5   0   5        6.04        4.26      2.50 o 
  -4   0   5      797.72      682.70     73.87 o 
  -3   0   5      288.66      297.71      7.18 o 
  -2   0   5      558.89      551.69     10.91 o 
  -1   0   5      654.20      696.76     12.91 o 
   0   0   5      663.52      650.49     12.06 o 
   1   0   5      369.21      348.24      9.57 o 
   2   0   5      343.68      308.99      9.45 o 
   3   0   5        4.43        2.93      1.69 o 
   4   0   5      130.49      125.27      6.33 o 
   5   0   5      191.69      158.49     13.30 o 
   7   0   5        6.51        2.12      5.24 o 
   8   0   5       67.40       69.62     13.73 o 
  -8   1   5        5.57        3.76      4.40 o 
  -7   1   5       28.01       36.45      6.57 o 
  -6   1   5       13.76        9.64      6.16 o 
  -5   1   5       68.56       70.60      6.77 o 
  -4   1   5       31.99       26.20      4.27 o 
  -3   1   5        7.01        6.88      2.51 o 
  -2   1   5      909.71      948.97     17.15 o 
  -1   1   5      603.20      615.21     12.00 o 
   0   1   5      366.59      357.41      8.02 o 
   1   1   5      274.67      270.87      8.26 o 
   2   1   5      237.85      227.26     12.45 o 
   3   1   5       14.55       24.62      5.24 o 
   4   1   5      219.04      214.46      8.38 o 
   5   1   5        9.55       16.27      5.94 o 
   6   1   5       13.60        9.48      6.08 o 
   7   1   5        0.10        0.99      4.53 o 
   8   1   5        2.90        0.57      6.51 o 
  -8   2   5        1.30        3.24      6.23 o 
  -7   2   5        0.89       -5.52      3.68 o 
  -6   2   5       32.48       34.55      6.20 o 
  -5   2   5       19.23       27.84      5.35 o 
  -4   2   5      138.21      149.25      9.00 o 
  -3   2   5        7.14       16.74      3.79 o 
  -2   2   5      700.42      722.00     20.71 o 
  -1   2   5      453.63      470.65     21.08 o 
   0   2   5     1352.08     1372.04     45.99 o 
   1   2   5        3.15        4.19      2.97 o 
   2   2   5      145.82      116.88      9.20 o 
   3   2   5      142.85      142.64      7.75 o 
   4   2   5      604.72      622.48     28.16 o 
   5   2   5       14.63       25.90      7.22 o 
   6   2   5        9.52        5.38      5.38 o 
   7   2   5        0.14        6.08      6.23 o 
   8   2   5        7.74        2.83      5.94 o 
  -7   3   5        0.28        2.08      4.41 o 
  -6   3   5       13.92       11.30      4.89 o 
  -5   3   5       46.19       41.12      6.70 o 
  -4   3   5       28.37       27.88      5.30 o 
  -3   3   5      551.36      554.28     27.03 o 
  -2   3   5       66.50       80.17      4.60 o 
  -1   3   5      167.72      170.37     12.88 o 
   0   3   5      411.46      429.47     20.66 o 
   1   3   5       56.81       66.58      4.33 o 
   2   3   5     2460.97     2421.16     76.84 o 
   3   3   5       25.50       38.91      6.93 o 
   4   3   5        0.60        0.28      4.10 o 
   5   3   5       63.74       81.22     10.75 o 
   6   3   5      324.53      330.56     21.93 o 
   7   3   5       12.21       14.86      7.78 o 
   8   3   5       19.84       13.16      8.63 o 
  -7   4   5       60.54       56.74     13.02 o 
  -6   4   5       24.31       33.54     10.19 o 
  -5   4   5        4.90        1.84      5.38 o 
  -4   4   5       14.12       21.93      7.50 o 
  -3   4   5      176.67      167.68     14.72 o 
  -2   4   5       25.13       28.32      7.43 o 
  -1   4   5        7.56        7.14      2.90 o 
   0   4   5       26.41       29.29      7.08 o 
   1   4   5       87.34      100.19     11.32 o 
   2   4   5       75.08      109.11      5.53 o 
   3   4   5      361.09      344.71     18.96 o 
   4   4   5      204.62      215.65     15.00 o 
   5   4   5       48.59       42.31      8.91 o 
   6   4   5        4.04        6.23      6.08 o 
   7   4   5        6.59       15.85      6.65 o 
  -6   5   5       16.24       24.48      9.20 o 
  -5   5   5      123.02      132.17     16.98 o 
  -4   5   5       90.36       82.07     12.59 o 
  -3   5   5       69.03       53.06     10.19 o 
  -2   5   5       62.62       71.74     11.32 o 
  -1   5   5        3.88        0.59      2.33 o 
   0   5   5        1.21       -5.10      4.60 o 
   1   5   5      210.45      237.05     25.61 o 
   2   5   5      349.78      352.75      9.03 o 
   3   5   5       16.75       15.42      7.22 o 
   4   5   5       93.36      105.28     12.45 o 
   5   5   5       25.01       19.53      7.36 o 
   6   5   5        0.01        0.91      7.00 o 
   7   5   5        5.85        1.98      3.40 o 
  -5   6   5        3.67        8.77      6.08 o 
  -4   6   5       18.00       31.27      9.20 o 
  -3   6   5        0.15        4.25      5.24 o 
  -2   6   5       68.57       73.02     12.17 o 
  -1   6   5        0.01        0.65      4.32 o 
   0   6   5      151.75      138.95      8.59 o 
   1   6   5      125.64      136.55      8.61 o 
   2   6   5        0.16        0.08      1.87 o 
   3   6   5       43.88       54.23      6.12 o 
   4   6   5      114.03       98.53      7.96 o 
   5   6   5        0.05       -3.18      2.12 o 
   6   6   5       32.29       25.47      6.37 o 
   7   6   5        0.16        6.23      4.10 o 
  -4   7   5        1.93       13.02      6.93 o 
  -3   7   5       55.93       63.39     12.31 o 
  -2   7   5        6.41       13.58      7.22 o 
  -1   7   5       17.87       20.93      4.71 o 
   0   7   5       25.85       27.90      6.72 o 
   1   7   5      167.73      182.33     11.04 o 
   2   7   5        0.58       -2.72      1.81 o 
   3   7   5       24.80       24.90      6.51 o 
   4   7   5       10.89       13.02      4.95 o 
   5   7   5        8.95       18.82      5.80 o 
   6   7   5       16.25       17.97      5.80 o 
  -2   8   5       20.73       28.02      8.77 o 
  -1   8   5       63.12       52.92     11.89 o 
   0   8   5       19.26       24.60     12.17 o 
   1   8   5       18.04       13.73      6.08 o 
   2   8   5       64.77       57.31      9.20 o 
   3   8   5       20.02       20.80      6.79 o 
   4   8   5        0.26       -1.27      4.39 o 
   5   8   5       36.90       35.66      8.49 o 
   1   9   5        4.15        3.54      5.80 o 
   2   9   5       47.09       53.91     10.47 o 
  -3  -8   6       15.30       12.88      6.65 o 
  -2  -8   6        3.29        0.00      5.24 o 
  -1  -8   6        5.25        1.27      5.80 o 
   0  -8   6       51.53       65.66     10.90 o 
   1  -8   6        5.30       -2.12      5.38 o 
  -5  -7   6        1.10       -4.10      4.39 o 
  -4  -7   6       22.37       19.81      6.65 o 
  -3  -7   6       11.87       18.25      6.65 o 
  -2  -7   6       21.01       29.01      7.50 o 
  -1  -7   6       62.47       32.97      7.92 o 
   0  -7   6       19.08       30.85      7.78 o 
   1  -7   6       15.00       18.96      6.79 o 
   2  -7   6       98.49       91.84     10.90 o 
  -7  -6   6       32.79       45.14     11.04 o 
  -6  -6   6       15.32        8.79      4.16 o 
  -5  -6   6        7.69       10.05      5.24 o 
  -4  -6   6        1.09        0.28      3.68 o 
  -3  -6   6       39.45       30.14      6.93 o 
  -2  -6   6      122.08      133.86     11.89 o 
  -1  -6   6       22.24       22.64      6.37 o 
   0  -6   6        3.61       12.88      5.52 o 
   1  -6   6      228.24      189.33     13.58 o 
   2  -6   6        4.47        3.82      4.53 o 
   3  -6   6        2.82        1.70      4.67 o 
  -7  -5   6       16.03       12.88      6.08 o 
  -6  -5   6        8.74        5.94      4.39 o 
  -5  -5   6        1.67       -0.71      3.68 o 
  -4  -5   6       55.48       56.89      7.50 o 
  -3  -5   6        1.41        0.14      3.11 o 
  -2  -5   6      161.62      154.67     11.18 o 
  -1  -5   6      194.54      176.03     11.74 o 
   0  -5   6       65.76       54.62      7.50 o 
   1  -5   6        8.41        5.94      4.25 o 
   2  -5   6       11.10       13.30      4.95 o 
   3  -5   6       75.18       73.89      7.78 o 
   4  -5   6       55.96       49.53      9.62 o 
   5  -5   6        1.84        6.65      6.23 o 
  -8  -4   6        0.50       -2.12      4.10 o 
  -7  -4   6        1.20       -0.71      3.54 o 
  -6  -4   6       15.93       17.41      6.23 o 
  -5  -4   6        5.27        5.50      2.65 o 
  -4  -4   6       65.41       64.24      6.93 o 
  -3  -4   6      157.91      156.93     10.19 o 
  -2  -4   6        1.01        2.69      2.97 o 
  -1  -4   6      325.60      334.38     15.42 o 
   0  -4   6       77.26       66.79      7.50 o 
   1  -4   6       81.46       74.34      9.48 o 
   2  -4   6        2.88        2.13      2.35 o 
   3  -4   6        0.07        1.13      2.40 o 
   4  -4   6        6.08       16.56      6.65 o 
   5  -4   6        4.32        9.62      5.52 o 
   6  -4   6        7.51       13.16      7.08 o 
  -8  -3   6        0.00       -1.84      4.67 o 
  -7  -3   6       48.98       64.39     11.18 o 
  -6  -3   6        0.38        1.98      3.68 o 
  -5  -3   6      119.72      105.34      6.44 o 
  -4  -3   6        8.02        6.04      2.38 o 
  -3  -3   6       91.99       87.59      6.79 o 
  -2  -3   6        0.76       -1.27      2.12 o 
  -1  -3   6      310.12      290.37     13.30 o 
   0  -3   6       31.18       28.82      3.75 o 
   1  -3   6       45.21       50.73      4.20 o 
   2  -3   6      110.49      104.20      6.00 o 
   3  -3   6       48.22       44.48      4.62 o 
   4  -3   6       10.78       14.67      3.43 o 
   5  -3   6       23.76       19.95      6.93 o 
   6  -3   6       22.22       30.00      9.06 o 
   7  -3   6       10.35       13.58      7.78 o 
  -8  -2   6        0.00        2.26      4.67 o 
  -7  -2   6       39.15       35.38      8.91 o 
  -6  -2   6       31.81       25.61      7.36 o 
  -5  -2   6       64.10       50.23      8.21 o 
  -4  -2   6      266.76      281.56     10.05 o 
  -3  -2   6      612.79      550.26     14.71 o 
  -2  -2   6       30.73       32.08      3.26 o 
  -1  -2   6      116.57      111.62      8.49 o 
   0  -2   6      131.09      145.49      5.64 o 
   1  -2   6       26.41       30.16      3.20 o 
   2  -2   6      102.39      111.79      5.95 o 
   3  -2   6      509.99      545.56     15.71 o 
   4  -2   6       36.36       47.69      5.66 o 
   5  -2   6       69.86       99.48     12.88 o 
   6  -2   6        3.33        7.08      5.80 o 
   7  -2   6       13.75        8.49      6.23 o 
  -8  -1   6       26.77       27.59      8.63 o 
  -7  -1   6        1.77        2.12      4.25 o 
  -6  -1   6      144.45      160.75     14.58 o 
  -4  -1   6      231.53      244.23     17.21 o 
  -3  -1   6       65.14       75.28      6.54 o 
  -2  -1   6     1078.95     1112.35     19.77 o 
  -1  -1   6      177.05      246.52      6.31 o 
   0  -1   6      161.00      165.41      4.93 o 
   1  -1   6        6.24        4.17      1.79 o 
   2  -1   6       24.02       27.27      3.22 o 
   3  -1   6        0.25        2.88      2.12 o 
   4  -1   6       54.09       61.12      5.45 o 
   5  -1   6      407.61      387.11     13.33 o 
   6  -1   6       76.52       87.17     12.59 o 
   7  -1   6       22.64       14.43      7.92 o 
   8  -1   6        3.45       -5.80      5.24 o 
  -8   0   6       36.07       44.72     10.75 o 
  -7   0   6       23.92       23.35      7.64 o 
  -6   0   6        7.93        6.08      3.40 o 
  -5   0   6        2.44        3.20      3.61 o 
  -4   0   6      515.59      339.33     17.69 o 
  -3   0   6      448.34      522.44     11.06 o 
  -2   0   6        1.02        1.36      1.20 o 
  -1   0   6       43.76       42.78      2.66 o 
   0   0   6        0.05        0.60      1.06 o 
   1   0   6     1189.84     1190.39     25.34 o 
   2   0   6        0.37        0.24      1.55 o 
   3   0   6      134.18      132.12      6.39 o 
   4   0   6      210.94      177.48      7.99 o 
   5   0   6        0.31        0.42      3.11 o 
   6   0   6        2.90        2.26      4.95 o 
   7   0   6        1.02        1.42      4.81 o 
   8   0   6       34.08       28.02     10.47 o 
  -8   1   6        1.83        2.76      4.57 o 
  -7   1   6       16.62       26.91      6.04 o 
  -6   1   6      140.21      138.18     20.87 o 
  -5   1   6      134.73      177.02     14.43 o 
  -4   1   6      255.59      249.07     14.22 o 
  -3   1   6        1.26       -0.21      2.90 o 
  -2   1   6      749.69      764.01     14.80 o 
  -1   1   6      118.15      115.66      4.36 o 
   0   1   6      282.97      311.24      5.92 o 
   1   1   6       91.84       89.11      8.07 o 
   2   1   6      454.14      439.52     12.51 o 
   3   1   6       93.62      104.86      9.34 o 
   4   1   6      137.68      126.51     11.04 o 
   5   1   6        0.45        0.71      3.68 o 
   6   1   6       16.45       13.44      6.93 o 
   7   1   6        0.06       -0.28      4.95 o 
   8   1   6        0.07        8.49      7.36 o 
  -8   2   6        1.96        2.78      4.73 o 
  -7   2   6        9.36       10.88      5.31 o 
  -6   2   6       13.26        8.49      4.29 o 
  -5   2   6       35.76       48.20      6.51 o 
  -4   2   6       65.25       57.04      6.24 o 
  -3   2   6      129.00      108.44      7.60 o 
  -2   2   6       30.40       35.31      4.88 o 
  -1   2   6        4.43        3.15      2.78 o 
   0   2   6      220.89      239.71     14.01 o 
   1   2   6       36.65       48.45      3.47 o 
   2   2   6       49.16       48.25      6.93 o 
   3   2   6      202.76      219.20     10.20 o 
   4   2   6       90.79       89.57     10.47 o 
   5   2   6       32.49       28.30      7.78 o 
   6   2   6        0.12       -0.42      5.24 o 
   7   2   6        0.60        5.80      6.51 o 
   8   2   6        5.29        5.94      6.79 o 
  -7   3   6       15.91       19.17      8.99 o 
  -6   3   6        2.42        9.28      4.83 o 
  -5   3   6       11.65       16.74      5.20 o 
  -4   3   6        4.45        6.86      4.10 o 
  -3   3   6       42.47       38.26      5.44 o 
  -2   3   6       24.13       17.26      6.51 o 
  -1   3   6      173.50      172.35     13.16 o 
   0   3   6      460.41      535.46     24.76 o 
   1   3   6       75.87       99.66      5.19 o 
   2   3   6     1453.13     1444.91     50.52 o 
   3   3   6      229.14      206.46     14.15 o 
   4   3   6       11.16       18.25      6.51 o 
   5   3   6       22.88       24.72      5.20 o 
   6   3   6       15.25       13.87      7.08 o 
   7   3   6        3.62        5.52      6.23 o 
   8   3   6       67.89       77.40     14.86 o 
  -6   4   6        0.32        4.81      5.80 o 
  -5   4   6        2.10       11.46      6.51 o 
  -4   4   6        5.41        6.23      5.80 o 
  -3   4   6       37.08       35.09      8.77 o 
  -2   4   6       43.44       47.31      4.26 o 
  -1   4   6       20.06       20.24      7.08 o 
   0   4   6       24.47       22.78      7.36 o 
   1   4   6      774.45      788.41     18.13 o 
   2   4   6       68.31       66.51      4.77 o 
   3   4   6       21.96       30.42      7.22 o 
   4   4   6      363.87      373.29     21.51 o 
   5   4   6       16.52       11.46      6.65 o 
   6   4   6       73.35       91.41     12.88 o 
   7   4   6        1.77        3.96      5.66 o 
   8   4   6       23.90       38.35     10.05 o 
  -6   5   6       39.26       41.60     11.60 o 
  -5   5   6       29.94       37.64     10.90 o 
  -4   5   6        2.18        8.21      5.94 o 
  -3   5   6      151.11      127.21     15.00 o 
  -2   5   6      101.71      116.03     14.29 o 
  -1   5   6       19.00       24.73      3.93 o 
   0   5   6       24.87       37.71      4.68 o 
   1   5   6      304.08      327.87     20.38 o 
   2   5   6        2.18       -2.09      1.97 o 
   3   5   6        0.90        5.09      6.65 o 
   4   5   6       90.41       97.92     12.45 o 
   5   5   6       93.54      107.83     13.30 o 
   6   5   6       54.04       23.49      9.06 o 
   7   5   6        4.97        5.94      3.68 o 
  -5   6   6        5.46        6.79      5.66 o 
  -4   6   6       12.35       11.18      6.79 o 
  -3   6   6        0.94        6.65      5.94 o 
  -2   6   6       17.10       19.10      8.07 o 
  -1   6   6       94.08      114.52      8.77 o 
   0   6   6      192.82      193.49      9.81 o 
   1   6   6      187.29      205.35     10.42 o 
   2   6   6        3.32        4.02      2.14 o 
   3   6   6       12.83       21.91      4.62 o 
   4   6   6       15.61        7.90      3.84 o 
   5   6   6       14.71       16.81      4.46 o 
   6   6   6       85.69       73.44      9.48 o 
   7   6   6        1.07       -2.41      3.25 o 
  -4   7   6        0.77        5.66      5.66 o 
  -3   7   6       28.57       38.91     10.19 o 
  -2   7   6        5.51        6.79      6.65 o 
  -1   7   6       29.58       41.60     10.75 o 
   0   7   6       28.85       29.05      5.16 o 
   1   7   6        0.16        2.13      3.31 o 
   2   7   6       48.99       58.27      5.70 o 
   3   7   6        2.37        1.34      3.19 o 
   4   7   6        0.11        0.57      2.97 o 
   5   7   6       21.00       25.33      6.23 o 
   6   7   6        0.48       -1.13      3.40 o 
  -2   8   6        0.52        8.77      6.65 o 
  -1   8   6      151.50      111.36     15.71 o 
   0   8   6       15.61       24.41      5.54 o 
   1   8   6        9.80        7.37      3.09 o 
   2   8   6        4.71       11.46      5.52 o 
   3   8   6        6.99       -2.83      4.10 o 
   4   8   6        7.83        5.24      5.38 o 
   5   8   6       34.62       62.12     10.33 o 
  -3  -8   7       20.43       22.36      7.50 o 
  -2  -8   7       36.61       41.89      9.34 o 
  -1  -8   7        0.04       -1.42      5.24 o 
   0  -8   7        7.32       16.56      7.08 o 
  -5  -7   7        1.45       -5.73      3.82 o 
  -4  -7   7        0.49        0.57      4.53 o 
  -3  -7   7        0.74       -0.71      4.25 o 
  -2  -7   7      160.24      134.57     12.88 o 
  -1  -7   7       70.91       54.48      9.34 o 
   0  -7   7        7.61       12.59      5.94 o 
   1  -7   7        4.37        7.78      5.38 o 
   2  -7   7       16.02       10.61      5.94 o 
  -6  -6   7        1.16       -0.47      3.36 o 
  -5  -6   7       34.50       26.89      7.22 o 
  -4  -6   7       12.62       15.00      5.66 o 
  -3  -6   7        7.48       14.72      5.52 o 
  -2  -6   7        0.80       -1.84      2.83 o 
  -1  -6   7        1.81        0.71      3.68 o 
   0  -6   7       53.63       45.14      8.07 o 
   1  -6   7       49.79       46.27      8.07 o 
   2  -6   7        4.10        7.50      5.09 o 
   3  -6   7       24.93       22.07      6.37 o 
  -7  -5   7       10.14        6.37      5.52 o 
  -6  -5   7       46.67       45.71      9.91 o 
  -5  -5   7      107.18      103.97      7.99 o 
  -4  -5   7       61.57       78.39      8.77 o 
  -3  -5   7      172.66      164.29     11.60 o 
  -2  -5   7       23.83       14.86      5.24 o 
  -1  -5   7        7.31        6.51      4.25 o 
   0  -5   7       51.64       57.88      7.92 o 
   1  -5   7        0.00       -2.12      3.40 o 
   2  -5   7      233.19      229.66     14.72 o 
   3  -5   7       16.30       16.41      4.95 o 
   4  -5   7        6.47        1.42      4.39 o 
   5  -5   7       56.36       49.10     11.18 o 
  -8  -4   7        0.11       -5.52      4.53 o 
  -7  -4   7       45.07       33.82      9.20 o 
  -6  -4   7        1.70        4.39      4.10 o 
  -5  -4   7      106.43      104.53      7.27 o 
  -4  -4   7      174.30      175.15      8.89 o 
  -3  -4   7       71.09       61.70      6.93 o 
  -2  -4   7       12.88       13.73      4.10 o 
  -1  -4   7       37.21       49.24      6.51 o 
   0  -4   7        5.48        4.53      3.54 o 
   1  -4   7        6.10        6.65      4.10 o 
   2  -4   7       72.84       74.29      7.08 o 
   3  -4   7       62.61       60.61      5.88 o 
   4  -4   7       82.23       86.89      8.07 o 
   5  -4   7        0.32        4.53      4.95 o 
   6  -4   7       10.92       19.39      8.77 o 
  -8  -3   7        1.17        3.25      5.24 o 
  -7  -3   7        4.39        5.09      5.09 o 
  -6  -3   7        2.21        8.21      5.09 o 
  -5  -3   7      300.79      275.23     18.96 o 
  -4  -3   7        0.51        2.06      4.81 o 
  -3  -3   7       66.63       62.86      4.89 o 
  -2  -3   7      140.73      142.64      9.20 o 
  -1  -3   7      211.33      200.23     10.90 o 
   0  -3   7      224.84      225.15      8.03 o 
   1  -3   7       77.10       75.23      6.23 o 
   2  -3   7       26.26       25.31      5.45 o 
   3  -3   7       87.96       78.35      6.12 o 
   4  -3   7       30.42       29.25      4.45 o 
   5  -3   7       30.83       42.17      9.76 o 
   6  -3   7        0.01        0.85      5.09 o 
  -8  -2   7        0.91       -1.13      4.95 o 
  -7  -2   7       12.61       17.69      6.93 o 
  -6  -2   7       28.46       39.06      8.49 o 
  -5  -2   7       12.75        7.92      4.67 o 
  -4  -2   7        0.77       -1.42      1.73 o 
  -3  -2   7      230.92      239.01      8.89 o 
  -2  -2   7      131.29      127.88      6.12 o 
  -1  -2   7       41.60       42.78      3.13 o 
   0  -2   7      244.65      271.10      9.83 o 
   1  -2   7      122.62      137.80      6.30 o 
   2  -2   7        2.90        2.69      2.05 o 
   3  -2   7      190.31      160.77      7.71 o 
   4  -2   7       46.50       58.25     15.85 o 
   5  -2   7       15.26       13.87      6.08 o 
   6  -2   7        1.12       -3.40      3.54 o 
   7  -2   7        0.51        3.40      5.38 o 
  -8  -1   7        8.05       -0.71      4.95 o 
  -7  -1   7        4.64        5.38      5.38 o 
  -6  -1   7       29.13       25.90      7.36 o 
  -5  -1   7       25.69       22.78      6.23 o 
  -4  -1   7        0.17        1.10      1.90 o 
  -3  -1   7      315.79      366.77      9.05 o 
  -2  -1   7     1138.97     1224.72     22.01 o 
  -1  -1   7       73.07      101.80      4.09 o 
   0  -1   7      288.19      326.26      7.92 o 
   1  -1   7      332.52      344.70     10.51 o 
   2  -1   7      156.26      139.30      6.58 o 
   3  -1   7      561.91      515.83     19.60 o 
   4  -1   7       75.73       73.43      5.77 o 
   5  -1   7       65.01       86.44     10.05 o 
   6  -1   7        9.35       15.57      6.08 o 
   7  -1   7       19.44       11.04      6.79 o 
  -8   0   7        5.90        8.91      6.79 o 
  -7   0   7       12.47       17.12      6.93 o 
  -6   0   7        0.09        1.48      2.68 o 
  -5   0   7        6.79        3.42      2.72 o 
  -4   0   7      453.59      452.38     28.23 o 
  -3   0   7       37.10       46.12      3.02 o 
  -2   0   7     1523.28     1737.71     29.75 o 
  -1   0   7     3258.63     3367.94     53.82 o 
   0   0   7     1379.71     1480.44     29.45 o 
   1   0   7      127.72      122.78      9.98 o 
   2   0   7      805.20      794.58     19.53 o 
   3   0   7        0.30       -1.42      2.97 o 
   4   0   7       25.72       28.20      3.88 o 
   5   0   7        0.16       -0.28      3.82 o 
   6   0   7       24.34       21.79      7.64 o 
   7   0   7       21.83       18.82      8.07 o 
   8   0   7        1.24       -4.25      6.51 o 
  -8   1   7      106.90       88.44     14.15 o 
  -7   1   7       76.60       76.65      8.75 o 
  -6   1   7       49.19       45.97      6.55 o 
  -5   1   7        0.41        2.19      2.85 o 
  -4   1   7        0.16        1.77      2.64 o 
  -3   1   7       11.04       17.67      6.51 o 
  -2   1   7      194.17      157.76      5.36 o 
  -1   1   7        0.10       -1.02      1.87 o 
   0   1   7     1112.08     1183.36     16.63 o 
   1   1   7     1007.19      987.04     22.53 o 
   2   1   7      248.79      235.43      9.34 o 
   3   1   7       42.51       58.72      8.21 o 
   4   1   7       49.20       57.45      8.77 o 
   5   1   7        3.67        1.84      3.96 o 
   6   1   7        0.92        0.71      4.25 o 
   7   1   7       25.32       22.36      7.78 o 
   8   1   7        0.68        8.91      6.37 o 
  -7   2   7        9.52        5.35      4.38 o 
  -6   2   7       39.51       38.96     13.16 o 
  -5   2   7      134.63      109.10      9.15 o 
  -4   2   7       40.18       45.48      5.80 o 
  -3   2   7        5.37       10.14      3.65 o 
  -2   2   7       45.93       46.52     10.12 o 
  -1   2   7        0.10        3.40      3.13 o 
   0   2   7      759.64      789.88     31.41 o 
   1   2   7      147.19      150.60      9.41 o 
   2   2   7      334.10      298.44     16.70 o 
   3   2   7        2.78        1.42      3.68 o 
   4   2   7      141.43      143.49     12.45 o 
   5   2   7        0.11        0.42      4.95 o 
   6   2   7       20.20       21.79      7.78 o 
   7   2   7        0.00        5.09      6.08 o 
   8   2   7        2.15       -6.65      6.65 o 
  -7   3   7        1.94        0.95      4.65 o 
  -6   3   7       26.04       24.99      6.40 o 
  -5   3   7        8.79        9.68      4.65 o 
  -4   3   7       61.31       51.59      6.75 o 
  -3   3   7        0.03       -2.08      3.16 o 
  -2   3   7       41.51       49.95      9.20 o 
  -1   3   7       21.43       12.31      6.79 o 
   0   3   7      541.92      581.45     26.89 o 
   1   3   7       50.39       42.94      3.85 o 
   2   3   7        7.39        3.68      4.53 o 
   3   3   7       20.87       16.13      5.94 o 
   4   3   7       90.50      101.18     12.03 o 
   5   3   7        3.55        6.79      5.80 o 
   6   3   7        5.11       19.67      6.37 o 
   7   3   7       13.41       21.79      9.34 o 
   8   3   7       25.62       38.06     11.60 o 
  -6   4   7       40.88       48.25     12.31 o 
  -5   4   7        2.05        6.51      5.52 o 
  -4   4   7       18.92       31.56      8.77 o 
  -3   4   7       49.19       50.38     10.05 o 
  -2   4   7       60.48       70.33     10.90 o 
  -1   4   7      248.79      271.41     18.82 o 
   0   4   7      100.33      118.16     13.02 o 
   1   4   7       71.52       64.90      5.02 o 
   2   4   7      127.07      133.44     12.59 o 
   3   4   7        0.72        4.10      6.08 o 
   4   4   7       26.70       21.37      7.64 o 
   5   4   7        3.22        8.49      6.79 o 
   6   4   7       98.59      120.42     14.86 o 
   7   4   7        2.77        9.48      6.79 o 
   8   4   7        0.63       17.26      6.79 o 
  -6   5   7        8.31        8.63      7.08 o 
  -5   5   7       43.87       43.16     11.04 o 
  -4   5   7      102.09       89.15     13.87 o 
  -3   5   7       35.37       29.15      9.06 o 
  -2   5   7       65.50       71.18     11.74 o 
  -1   5   7      106.04      127.20      7.55 o 
   0   5   7        0.23       -5.24      5.80 o 
   1   5   7       98.72      110.68     13.02 o 
   2   5   7        0.31        5.30      2.83 o 
   3   5   7       41.74       49.39      9.76 o 
   4   5   7        0.39        0.42      6.23 o 
   5   5   7       11.67        2.69      6.65 o 
   6   5   7        7.75        5.80      6.93 o 
   7   5   7       13.96       21.79      9.20 o 
  -5   6   7        8.90       25.19      9.48 o 
  -4   6   7        6.72        0.42      4.67 o 
  -3   6   7      117.54      106.98     15.14 o 
  -2   6   7      176.77      191.74     17.69 o 
  -1   6   7      247.58      241.51     11.28 o 
   0   6   7       18.14       13.76      9.55 o 
   1   6   7        0.04        1.06      2.85 o 
   2   6   7       26.95       30.08      3.63 o 
   3   6   7        6.07        0.71      7.08 o 
   4   6   7        7.70       -4.25      6.65 o 
   5   6   7       10.62       10.75      8.63 o 
   6   6   7       10.85       16.41      5.38 o 
   7   6   7        0.32        0.71      3.96 o 
  -3   7   7       23.36       15.00      6.93 o 
  -2   7   7        6.23       15.14      7.64 o 
  -1   7   7        7.02        0.14      6.65 o 
   0   7   7       60.78       58.93     11.39 o 
   1   7   7       22.42        7.35      5.47 o 
   2   7   7        0.56        4.12      3.97 o 
   3   7   7        6.48        6.60      4.01 o 
   4   7   7       16.00       13.16      4.73 o 
   5   7   7       24.23       27.03      6.93 o 
   6   7   7        1.06        1.56      3.82 o 
  -2   8   7        4.08        6.65      6.37 o 
  -1   8   7        0.41        0.14      6.23 o 
   0   8   7       20.35       28.96      9.06 o 
   1   8   7       29.19       33.34      4.52 o 
   2   8   7        0.94       -3.36      2.24 o 
   3   8   7        9.37        7.78      5.09 o 
   4   8   7        0.06       -4.53      4.10 o 
   5   8   7       11.25        4.81      3.96 o 
  -5  -7   8        5.30        8.77      6.08 o 
  -4  -7   8       36.90       61.70      9.76 o 
  -3  -7   8        0.01        3.40      4.25 o 
  -2  -7   8       31.83       35.66      8.35 o 
  -1  -7   8       13.18        4.67      5.66 o 
   0  -7   8        0.02        0.00      4.67 o 
   1  -7   8       30.63       22.64      6.93 o 
   2  -7   8       14.61       15.42      6.65 o 
  -6  -6   8        1.27        4.39      5.94 o 
  -5  -6   8        0.57       -0.92      2.80 o 
  -4  -6   8       11.11        6.08      4.67 o 
  -3  -6   8        7.02       14.01      5.52 o 
  -2  -6   8       16.82       18.11      5.80 o 
  -1  -6   8        0.57        3.11      4.25 o 
   0  -6   8       28.56       14.43      6.08 o 
   1  -6   8        5.82       19.67      6.51 o 
   2  -6   8       64.37       86.18     10.61 o 
   3  -6   8       75.76       74.86     10.05 o 
  -7  -5   8       90.06       89.15     13.87 o 
  -6  -5   8        0.61        3.54      4.81 o 
  -5  -5   8       24.93       28.58      4.89 o 
  -4  -5   8       50.09       63.11      8.21 o 
  -3  -5   8      185.57      177.73     12.17 o 
  -2  -5   8        8.34       17.69      5.38 o 
  -1  -5   8       35.19       30.99      6.37 o 
   0  -5   8      146.64      126.36     11.04 o 
   1  -5   8        0.18       -0.28      3.68 o 
   2  -5   8        2.23       12.74      5.52 o 
   3  -5   8       17.68       20.52      5.94 o 
   5  -5   8       24.80       36.51     10.33 o 
  -7  -4   8      152.14      151.55     17.12 o 
  -6  -4   8       37.16       26.74      7.92 o 
  -5  -4   8        6.30        4.25      3.11 o 
  -4  -4   8       20.97       19.04      3.74 o 
  -3  -4   8       85.57       81.51      8.21 o 
  -2  -4   8      130.87      126.79      9.76 o 
  -1  -4   8      171.66      176.60     11.32 o 
   0  -4   8      285.93      288.11     15.00 o 
   1  -4   8      267.52      206.88     13.16 o 
   2  -4   8       24.95       29.22      4.39 o 
   3  -4   8        0.98        3.15      2.72 o 
   4  -4   8       75.67       80.75      9.34 o 
   5  -4   8        8.08        6.65      6.23 o 
   6  -4   8       15.00        7.50      5.38 o 
  -8  -3   8        0.09        1.70      5.24 o 
  -7  -3   8        0.06        0.00      4.25 o 
  -6  -3   8        9.16       12.88      6.37 o 
  -5  -3   8      344.45      327.59     21.23 o 
  -4  -3   8       11.33       12.11      3.11 o 
  -3  -3   8       39.86       39.51      7.29 o 
  -2  -3   8       26.58       25.61      4.67 o 
  -1  -3   8       37.40       36.37      5.24 o 
   0  -3   8       81.99       78.68      7.78 o 
   1  -3   8      360.79      332.52     11.31 o 
   2  -3   8       46.69       56.75      6.23 o 
   3  -3   8       83.86       80.04      6.29 o 
   4  -3   8       22.75       28.71      4.53 o 
   5  -3   8        9.37        3.68      4.25 o 
   6  -3   8        1.46        1.42      4.67 o 
  -8  -2   8        2.33        0.85      5.80 o 
  -7  -2   8       39.49       38.91      9.34 o 
  -6  -2   8        3.69        1.42      3.82 o 
  -5  -2   8        0.17        2.26      3.68 o 
  -4  -2   8       72.39       79.96     11.39 o 
  -3  -2   8      177.41      189.77      8.03 o 
  -2  -2   8       29.57       39.70     10.26 o 
  -1  -2   8      590.29      602.35     12.73 o 
   0  -2   8        2.38        5.33      2.09 o 
   1  -2   8      111.82       89.17      5.44 o 
   2  -2   8       60.44       51.24      4.71 o 
   3  -2   8      206.82      212.41      9.25 o 
   4  -2   8       11.93        8.10      3.05 o 
   5  -2   8        0.29       -0.33      2.29 o 
   6  -2   8        1.39        3.96      5.24 o 
   7  -2   8        1.77        2.69      4.81 o 
  -8  -1   8       14.09        9.62      6.79 o 
  -7  -1   8        3.24        2.97      4.53 o 
  -6  -1   8        9.70        2.97      4.39 o 
  -5  -1   8        0.94        2.26      4.10 o 
  -4  -1   8       41.45       38.63      7.50 o 
  -3  -1   8        0.01       -1.12      1.31 o 
  -2  -1   8      107.58      118.58      3.37 o 
  -1  -1   8      262.71      234.91      6.87 o 
   0  -1   8       39.32       47.77      4.18 o 
   1  -1   8      207.87      210.24     15.21 o 
   2  -1   8      204.54      190.05      8.04 o 
   3  -1   8       52.24       55.18      4.96 o 
   4  -1   8        7.27        6.10      2.55 o 
   5  -1   8       38.62       40.75      6.23 o 
   6  -1   8        2.56        4.25      4.25 o 
   7  -1   8       21.09       11.89      7.22 o 
  -8   0   8        9.97        9.20      7.22 o 
  -7   0   8        8.29        0.99      4.95 o 
  -6   0   8      170.15      180.14     16.41 o 
  -5   0   8      104.48      109.41      8.29 o 
  -4   0   8       23.14       20.69      4.03 o 
  -3   0   8       52.60       60.39      3.59 o 
  -2   0   8       41.47       49.48      3.33 o 
  -1   0   8      497.70      577.73      9.47 o 
   0   0   8      112.23      151.52      5.23 o 
   1   0   8      261.97      336.41      8.20 o 
   2   0   8     1184.23     1202.70     27.48 o 
   3   0   8        4.65        8.85      4.39 o 
   4   0   8        0.28        0.20      1.87 o 
   5   0   8        6.00       11.18      3.42 o 
   6   0   8        0.29        1.70      4.10 o 
   7   0   8       29.60       27.88     10.19 o 
  -8   1   8        9.97        3.96      6.65 o 
  -7   1   8        0.01       -4.25      4.81 o 
  -6   1   8      142.83      164.61     11.06 o 
  -5   1   8       25.30       28.06      5.39 o 
  -4   1   8       36.45       37.23      5.15 o 
  -3   1   8      183.06      184.21     12.17 o 
  -2   1   8       31.65       32.47      3.88 o 
  -1   1   8       53.17       67.07      3.73 o 
   0   1   8     1759.72     1813.39     24.27 o 
   1   1   8      968.93     1024.54     29.29 o 
   2   1   8      366.02      386.34     12.41 o 
   3   1   8      584.26      561.22     16.49 o 
   4   1   8      131.48      138.11     12.31 o 
   5   1   8       27.24       24.34      7.64 o 
   6   1   8       18.35       18.82      7.78 o 
   7   1   8        0.60        0.00      5.38 o 
   8   1   8        0.14        4.53      6.51 o 
  -7   2   8       52.95       57.20     10.26 o 
  -6   2   8       24.88       24.27      5.80 o 
  -5   2   8       20.20       13.13      4.57 o 
  -4   2   8      231.15      218.91     11.70 o 
  -3   2   8      417.55      418.83     15.95 o 
  -2   2   8      817.54      807.04     23.76 o 
  -1   2   8        0.08       -0.12      2.88 o 
   0   2   8      753.98      690.52     15.77 o 
   1   2   8       92.41      102.73      9.91 o 
   2   2   8       11.92       25.90      6.37 o 
   3   2   8       44.62       49.39      8.35 o 
   4   2   8       47.44       44.95      6.25 o 
   5   2   8       35.77       38.91      8.91 o 
   6   2   8       45.87       66.51     11.89 o 
   7   2   8        2.20        2.69      6.23 o 
   8   2   8        0.51        3.25      7.08 o 
  -7   3   8       24.68       17.13      8.14 o 
  -6   3   8        5.61        9.55      6.01 o 
  -5   3   8       56.53       47.32      7.50 o 
  -4   3   8       47.01       46.97      8.00 o 
  -3   3   8       16.29       14.18      4.71 o 
  -2   3   8       23.56       26.74      7.78 o 
  -1   3   8      241.07      247.92     16.84 o 
   0   3   8      193.18      220.61     16.27 o 
   1   3   8        7.96        7.28      2.35 o 
   2   3   8        0.39        1.98      5.24 o 
   3   3   8       50.16       48.39      8.77 o 
   4   3   8       39.60       31.56      8.07 o 
   5   3   8       16.96        9.76      6.37 o 
   6   3   8        3.17        0.94     10.33 o 
   7   3   8        1.42        7.29      5.16 o 
   8   3   8       12.14       11.18      9.34 o 
  -6   4   8       39.25       36.65     10.90 o 
  -5   4   8      131.29      110.66     15.00 o 
  -4   4   8       11.47        8.21      6.93 o 
  -3   4   8        0.20        1.27      5.80 o 
  -2   4   8       89.95       78.68     11.89 o 
  -1   4   8      200.60      183.11     15.71 o 
   0   4   8        8.54       15.71      7.50 o 
   1   4   8       10.04        6.98      3.18 o 
   2   4   8       35.41       49.53      9.62 o 
   3   4   8        0.71       -7.64      5.09 o 
   4   4   8      161.69      161.60     14.86 o 
   5   4   8        7.01        6.37      6.65 o 
   6   4   8       22.20       31.84      9.91 o 
   7   4   8       11.41       24.48      9.34 o 
   8   4   8        0.37       13.58      7.92 o 
  -5   5   8        9.18       15.00      7.50 o 
  -4   5   8      121.65       85.04     13.30 o 
  -3   5   8       23.76       20.38      8.07 o 
  -2   5   8        1.63       -0.99      5.94 o 
  -1   5   8      110.96      115.33     14.58 o 
   0   5   8       34.13       17.26      8.35 o 
   1   5   8        3.06        5.54      5.09 o 
   2   5   8        0.09       -2.91      6.86 o 
   3   5   8       80.90       83.77     13.16 o 
   4   5   8       21.58       28.87      9.34 o 
   5   5   8       25.66       18.25      8.77 o 
   6   5   8       32.75       33.40     10.33 o 
   7   5   8        3.79        2.83      7.22 o 
  -4   6   8        1.39        3.54      5.38 o 
  -3   6   8      117.68       78.54     13.30 o 
  -2   6   8      143.87      117.03     15.42 o 
  -1   6   8       49.31       45.00     10.90 o 
   0   6   8       62.10       57.44      6.26 o 
   1   6   8        0.46        3.31      2.42 o 
   2   6   8       30.36       25.33      4.88 o 
   3   6   8       50.01       43.73     10.19 o 
   4   6   8        0.27       -9.55      6.37 o 
   5   6   8        3.11       11.18      8.91 o 
   6   6   8        4.97       -8.91      7.22 o 
   7   6   8       10.69        5.09      4.25 o 
  -3   7   8       27.55       22.07      9.06 o 
  -2   7   8        2.02       -0.14      5.24 o 
  -1   7   8        6.12        1.98      6.65 o 
   0   7   8       47.95       46.24      6.38 o 
   1   7   8        9.18       10.96      3.13 o 
   2   7   8       66.92       46.11      4.53 o 
   3   7   8       98.70      107.62     14.22 o 
   4   7   8        7.77        2.66      3.63 o 
   5   7   8        7.60        8.91      4.81 o 
   6   7   8        0.51       -0.14      3.40 o 
  -2   8   8       15.76       34.24     11.04 o 
  -1   8   8        5.04       16.13      8.07 o 
   0   8   8        0.55       -2.67      3.15 o 
   1   8   8       19.57       32.85      5.11 o 
   2   8   8        4.89        4.01      2.76 o 
   3   8   8        2.00        2.25      6.37 o 
   4   8   8        5.24        9.76      5.52 o 
  -4  -7   9        4.86        7.08      5.52 o 
  -3  -7   9        4.67        2.41      5.09 o 
  -2  -7   9        3.46        7.78      5.24 o 
  -1  -7   9       12.26        7.92      5.80 o 
   0  -7   9       68.62       65.38     10.33 o 
   1  -7   9       65.74       67.50     10.47 o 
  -5  -6   9        0.94        1.62      3.56 o 
  -4  -6   9        3.38        2.41      3.96 o 
  -3  -6   9        3.14       -4.53      3.25 o 
  -2  -6   9       11.59       13.58      5.38 o 
  -1  -6   9        6.07        4.39      4.67 o 
   0  -6   9       94.03       91.84     10.33 o 
   1  -6   9        9.36        4.95      4.81 o 
   2  -6   9       47.64       31.13      7.78 o 
   3  -6   9       30.10       30.42      7.36 o 
  -6  -5   9        4.06        1.84      4.95 o 
  -5  -5   9      226.43      214.72     11.32 o 
  -4  -5   9        1.14       -0.06      2.51 o 
  -3  -5   9       47.13       43.44      7.36 o 
  -2  -5   9        4.45       10.75      4.67 o 
  -1  -5   9       13.32       -0.28      3.11 o 
   0  -5   9        5.97       13.58      5.38 o 
   1  -5   9        7.68        9.34      5.24 o 
   2  -5   9       14.73       20.80      5.94 o 
   3  -5   9       15.96       15.85      5.80 o 
  -7  -4   9       60.37       74.15     12.88 o 
  -6  -4   9       11.39       11.32      6.37 o 
  -5  -4   9      394.09      383.99     22.71 o 
  -4  -4   9       55.27       45.95      5.30 o 
  -3  -4   9      461.68      458.88     19.95 o 
  -2  -4   9      398.22      378.24     17.69 o 
  -1  -4   9       45.08       47.69      6.65 o 
   0  -4   9       59.10       66.79      8.07 o 
   1  -4   9      194.98      182.12     12.59 o 
   2  -4   9      119.49      115.61     10.61 o 
   3  -4   9        4.78       -0.79      3.54 o 
   4  -4   9       58.32       46.57      5.94 o 
   5  -4   9       16.16       26.60      8.77 o 
  -7  -3   9        1.61        4.67      5.09 o 
  -6  -3   9        7.49        6.08      5.94 o 
  -5  -3   9       84.10       87.03     11.46 o 
  -4  -3   9        1.41        4.83      3.40 o 
  -3  -3   9      637.08      600.00     17.40 o 
  -2  -3   9      169.06      145.30     10.83 o 
  -1  -3   9      208.93      186.36     11.32 o 
   0  -3   9      358.56      333.81     15.99 o 
   1  -3   9        0.15       -1.21      2.17 o 
   2  -3   9        6.65        6.31      2.75 o 
   3  -3   9       96.39       87.62      6.63 o 
   4  -3   9        9.49        6.51      3.10 o 
   5  -3   9       33.61       22.36      7.64 o 
   6  -3   9        8.40       10.61      6.23 o 
  -8  -2   9        9.72       14.43      7.78 o 
  -7  -2   9       16.23       20.38      7.92 o 
  -6  -2   9        1.43        0.00      4.10 o 
  -5  -2   9       20.53       16.13      6.37 o 
  -4  -2   9        7.54        6.96      2.61 o 
  -3  -2   9       17.85       20.84      3.36 o 
  -2  -2   9       25.95       28.70      3.69 o 
  -1  -2   9     1099.26     1056.30     24.92 o 
   0  -2   9       16.92       21.95      2.54 o 
   1  -2   9      118.14      118.80      6.45 o 
   2  -2   9       11.63       14.14      3.22 o 
   3  -2   9        5.63        4.45      2.54 o 
   4  -2   9        3.56        5.68      2.75 o 
   5  -2   9       19.39       21.28      7.78 o 
   6  -2   9        5.19       -0.42      3.54 o 
   7  -2   9        7.31        8.07      6.51 o 
  -8  -1   9        7.57       -1.27      4.95 o 
  -7  -1   9        3.28        5.66      5.38 o 
  -6  -1   9       27.21       19.67      7.36 o 
  -5  -1   9        4.18        7.22      4.95 o 
  -4  -1   9      222.14      218.77     15.99 o 
  -3  -1   9      383.58      380.77     12.32 o 
  -2  -1   9      198.53      216.87      4.95 o 
  -1  -1   9        1.50        5.23      2.80 o 
   0  -1   9      543.08      586.48     12.77 o 
   1  -1   9      433.93      447.56     13.45 o 
   2  -1   9       58.86       63.45      5.28 o 
   3  -1   9       39.67       39.13     10.33 o 
   4  -1   9        2.16        1.74      2.65 o 
   5  -1   9       26.69       23.31      4.35 o 
   6  -1   9        2.32        8.07      5.52 o 
   7  -1   9       11.05        6.79      5.52 o 
  -8   0   9       57.57       44.01     11.60 o 
  -7   0   9       24.81       12.31      7.36 o 
  -6   0   9        0.01        0.71      4.10 o 
  -5   0   9        5.68        6.79      5.38 o 
  -4   0   9       60.26       58.83      6.04 o 
  -3   0   9        5.64        5.05      2.61 o 
  -2   0   9       70.26       70.25      4.08 o 
  -1   0   9        0.06        0.39      1.09 o 
   0   0   9      437.20      428.83     10.35 o 
   1   0   9        1.76        1.47      1.84 o 
   2   0   9       34.85       32.38      6.58 o 
   3   0   9        7.22        9.69      2.76 o 
   4   0   9       32.96       33.02      5.52 o 
   5   0   9       66.37       57.77      6.05 o 
   6   0   9       23.72       25.19      7.92 o 
   7   0   9       35.69       31.56      9.76 o 
  -7   1   9       25.79       26.89      9.48 o 
  -6   1   9        4.33        4.39      3.70 o 
  -5   1   9       93.96       99.48      8.58 o 
  -4   1   9       92.60       92.90      7.84 o 
  -3   1   9       37.38       45.23      5.44 o 
  -2   1   9     1082.66     1024.41     20.06 o 
  -1   1   9        0.08       -0.23      1.30 o 
   0   1   9      118.39      129.49      4.12 o 
   1   1   9      319.79      312.30     16.84 o 
   2   1   9        0.54        0.25      1.77 o 
   3   1   9      374.50      371.58     11.18 o 
   4   1   9       16.17       19.53      6.51 o 
   5   1   9        6.99        5.52      4.67 o 
   6   1   9       50.58       47.69     10.61 o 
   7   1   9        0.03       -5.52      5.38 o 
  -7   2   9       31.64       23.59      7.57 o 
  -6   2   9      221.30      249.62     14.49 o 
  -5   2   9      222.48      236.63     15.14 o 
  -4   2   9      438.26      398.01     16.65 o 
  -3   2   9       69.28       75.60      7.25 o 
  -2   2   9        8.18        6.34      3.80 o 
  -1   2   9        0.93       -1.07      2.77 o 
   0   2   9       23.51       27.01      3.35 o 
   1   2   9        4.85       14.01      6.08 o 
   2   2   9       59.13       65.09      9.06 o 
   3   2   9       67.73       66.93      9.62 o 
   5   2   9      147.63      151.84     16.13 o 
   6   2   9        0.02       -2.41      4.10 o 
   7   2   9        2.86       -4.39      5.94 o 
  -7   3   9       12.38       13.20      6.31 o 
  -6   3   9        0.01        5.39      6.44 o 
  -5   3   9       22.94       29.19      6.34 o 
  -4   3   9      138.88      123.77     10.25 o 
  -3   3   9      185.15      199.40     11.80 o 
  -2   3   9      241.74      246.08     17.97 o 
  -1   3   9      230.98      240.70     17.41 o 
   0   3   9       46.98       35.80      8.77 o 
   1   3   9       63.37       55.69      4.63 o 
   2   3   9      232.24      237.16     16.70 o 
   3   3   9        3.41       -0.71      4.81 o 
   4   3   9      107.56      112.50     13.30 o 
   5   3   9        4.58       10.90      6.93 o 
   6   3   9       40.05       37.92     10.47 o 
   7   3   9        4.09       10.54      8.56 o 
  -6   4   9        0.87        8.63      7.64 o 
  -5   4   9       93.14       84.05     13.87 o 
  -4   4   9        0.59        2.83      5.38 o 
  -3   4   9       13.65       21.51      8.35 o 
  -2   4   9        9.95       18.68      8.07 o 
  -1   4   9       82.59       71.18     11.89 o 
   0   4   9       63.84       85.47     12.59 o 
   1   4   9        3.99       -2.07      2.11 o 
   2   4   9       12.87       21.23      8.21 o 
   3   4   9       20.01        2.12      6.23 o 
   4   4   9       41.49       32.97      9.20 o 
   5   4   9        2.96       15.85      7.64 o 
   6   4   9        0.18       -4.39      5.24 o 
   7   4   9        0.15       13.44      8.07 o 
  -5   5   9        0.08        6.23      6.37 o 
  -4   5   9       13.47       13.58      7.64 o 
  -3   5   9      148.15      112.21     15.57 o 
  -2   5   9      149.23      161.74     17.83 o 
  -1   5   9       71.32       59.29     11.89 o 
   0   5   9        2.75        1.27      7.36 o 
   1   5   9       10.02        5.40      8.84 o 
   2   5   9       44.26       40.05     10.47 o 
   3   5   9       88.77       92.40     13.44 o 
   4   5   9       42.32       43.30     11.04 o 
   5   5   9        1.04       -4.95      6.08 o 
   6   5   9        0.18        1.56      7.36 o 
   7   5   9        1.18       -7.78      7.36 o 
  -4   6   9        0.92        1.98      6.23 o 
  -3   6   9       11.11       16.70      8.07 o 
  -2   6   9        5.40        9.62      6.93 o 
  -1   6   9       28.14       22.78      9.48 o 
   0   6   9      193.30      157.74      9.60 o 
   1   6   9        9.89       15.91      3.96 o 
   2   6   9        5.88        2.27      5.45 o 
   3   6   9       61.87       48.82     11.32 o 
   4   6   9        4.41       -5.38      7.22 o 
   5   6   9       13.40       15.57     10.19 o 
   6   6   9        3.70        2.55      8.91 o 
  -3   7   9        2.33        6.93      7.78 o 
  -2   7   9        1.85        9.20      7.50 o 
  -1   7   9       39.05       42.45     11.89 o 
   0   7   9        0.01       -1.27      3.01 o 
   1   7   9      194.89      192.18     12.30 o 
   2   7   9      129.21      117.21      6.73 o 
   3   7   9        2.73        1.78      3.66 o 
   4   7   9        2.45        0.38     10.61 o 
   5   7   9        0.01       -2.58      2.56 o 
  -1   8   9       27.04       27.45     10.75 o 
   0   8   9       14.84       -6.93      7.08 o 
   1   8   9       10.16       12.02      3.51 o 
   2   8   9        2.63        4.72      3.66 o 
   3   8   9       12.59        9.61      4.85 o 
   4   8   9       15.87       11.74      6.79 o 
  -3  -7  10        2.10        1.27      4.53 o 
  -2  -7  10       14.73       10.61      5.66 o 
  -1  -7  10        6.72        2.12      5.09 o 
   0  -7  10       32.41       41.89      9.20 o 
   1  -7  10       30.88       17.26      7.22 o 
  -5  -6  10        0.08        6.20      4.67 o 
  -4  -6  10        8.12        1.65      3.16 o 
  -3  -6  10        0.01        1.84      4.25 o 
  -2  -6  10       46.65       56.18      8.91 o 
  -1  -6  10       28.82       24.76      6.79 o 
   0  -6  10       42.78       52.92      8.91 o 
   1  -6  10        0.54       -4.25      3.82 o 
   2  -6  10       40.66       42.17      8.49 o 
   3  -6  10       13.47       19.10      7.08 o 
  -6  -5  10        5.33        1.27      5.52 o 
  -5  -5  10        0.33        4.97      3.28 o 
  -4  -5  10        0.02       -0.78      2.64 o 
  -3  -5  10       26.25       29.57      6.37 o 
  -2  -5  10       25.17       25.75      6.08 o 
  -1  -5  10       11.97        9.06      4.53 o 
   0  -5  10       26.62       24.34      6.37 o 
   1  -5  10        3.50        1.70      4.53 o 
   2  -5  10       57.09       47.97      8.63 o 
   3  -5  10        7.57        7.78      4.67 o 
   4  -5  10        2.63       -0.85      4.53 o 
  -7  -4  10        0.12        3.68      5.94 o 
  -6  -4  10       25.64       21.37      7.92 o 
  -5  -4  10        6.62        4.53      5.24 o 
  -4  -4  10        2.52       -0.29      2.24 o 
  -3  -4  10      240.66      219.78     11.82 o 
  -2  -4  10        1.40        1.39      2.29 o 
  -1  -4  10      823.79      710.50     27.31 o 
   0  -4  10        0.56       -2.97      3.40 o 
   1  -4  10        7.82        2.12      3.68 o 
   2  -4  10        6.80        7.78      4.25 o 
   3  -4  10        0.35        6.51      4.67 o 
   4  -4  10        9.44       11.67      6.23 o 
   5  -4  10        0.56       -2.55      4.39 o 
  -7  -3  10        0.50        0.57      5.24 o 
  -6  -3  10        0.83        4.25      5.52 o 
  -5  -3  10        0.75        1.56      4.25 o 
  -4  -3  10      186.06      190.31      9.16 o 
  -3  -3  10     1129.87     1067.31     26.79 o 
  -2  -3  10       71.29       60.83      8.21 o 
  -1  -3  10     1206.17     1207.54     28.99 o 
   0  -3  10        2.23        1.70      3.25 o 
   1  -3  10      512.53      540.13     23.21 o 
   2  -3  10      376.09      369.72     14.43 o 
   3  -3  10       21.41       25.52      4.46 o 
   4  -3  10        0.01       -1.21      2.62 o 
   5  -3  10       33.86       34.81      9.06 o 
   6  -3  10       40.84       48.11     11.04 o 
  -7  -2  10        9.13        7.92      7.08 o 
  -6  -2  10       11.09        6.51      6.08 o 
  -5  -2  10       94.09      116.18     13.44 o 
  -4  -2  10        0.64       -0.18      2.35 o 
  -3  -2  10      104.42      106.87      6.66 o 
  -2  -2  10       53.66       58.60      4.93 o 
  -1  -2  10      540.21      536.70     15.62 o 
   0  -2  10      106.54       84.48      8.21 o 
   1  -2  10       85.07       90.48      6.00 o 
   2  -2  10        1.33       -0.31      2.17 o 
   3  -2  10      146.55      126.90      7.69 o 
   4  -2  10       74.70       72.89      6.72 o 
   5  -2  10        2.83        6.81      3.45 o 
   6  -2  10        7.42        4.53      5.80 o 
  -7  -1  10        9.56        7.50      6.08 o 
  -6  -1  10        2.49        2.41      5.24 o 
  -5  -1  10       20.90       16.13      6.51 o 
  -4  -1  10       16.20       24.48      6.79 o 
  -3  -1  10      186.11      198.29     13.94 o 
  -2  -1  10        3.67        3.95      2.48 o 
  -1  -1  10       85.40       76.70      4.37 o 
   0  -1  10      135.65      132.82      5.24 o 
   1  -1  10       14.09       15.21      3.16 o 
   2  -1  10       55.15       54.25     10.19 o 
   3  -1  10      132.07      108.81      7.37 o 
   4  -1  10        3.65       -1.43      2.21 o 
   5  -1  10       83.59       83.99      7.23 o 
   6  -1  10        0.48        2.55      4.39 o 
   7  -1  10        0.90       -4.53      4.67 o 
  -7   0  10       38.96       30.85      9.62 o 
  -6   0  10       86.66       65.23     11.46 o 
  -5   0  10       31.75       26.46      7.64 o 
  -4   0  10        6.40       -2.12      3.68 o 
  -3   0  10        4.98        3.98      1.86 o 
  -2   0  10      484.13      507.75     12.32 o 
  -1   0  10      293.34      323.69      6.87 o 
   0   0  10      393.39      411.97     10.47 o 
   1   0  10      473.60      472.03     14.45 o 
   2   0  10      140.21      141.08      9.34 o 
   3   0  10        2.24        4.03      2.58 o 
   4   0  10      214.19      211.52     10.33 o 
   5   0  10       78.40       71.67      6.83 o 
   6   0  10        0.51        3.68      4.67 o 
   7   0  10        0.00       -0.28      4.10 o 
  -7   1  10       53.82       59.86     12.17 o 
  -6   1  10       74.18       84.90     13.16 o 
  -5   1  10        1.22        2.42      4.39 o 
  -4   1  10      366.69      333.67     19.67 o 
  -3   1  10      235.30      242.40     11.69 o 
  -2   1  10       42.73       40.11      3.45 o 
  -1   1  10       27.97       32.55      2.49 o 
   0   1  10       16.87       10.86      3.29 o 
   1   1  10      144.79      153.52     10.97 o 
   2   1  10       17.12       21.65      4.53 o 
   3   1  10        4.11        2.91      2.48 o 
   4   1  10       99.98       96.37     11.89 o 
   5   1  10        7.81        2.97      4.67 o 
   6   1  10       26.42       13.73      6.93 o 
   7   1  10       11.09       16.98      8.63 o 
  -7   2  10        0.05       -3.96      6.37 o 
  -6   2  10      224.77      215.22     13.60 o 
  -5   2  10      134.09      122.90     10.25 o 
  -4   2  10      194.43      235.13     12.90 o 
  -3   2  10        0.82       -1.75      3.55 o 
  -2   2  10       60.26       63.75      6.74 o 
  -1   2  10      223.93      235.66     11.37 o 
   0   2  10       53.72       54.49      4.40 o 
   1   2  10       40.06       46.56      8.91 o 
   2   2  10      750.61      721.96     31.70 o 
   3   2  10      313.54      324.76     20.38 o 
   4   2  10        9.59       14.15      6.79 o 
   5   2  10        8.63       10.25      4.47 o 
   6   2  10        2.89        6.93      7.08 o 
   7   2  10       31.23       32.26     10.61 o 
  -6   3  10        0.44        0.90      7.78 o 
  -5   3  10       13.46        9.97      5.24 o 
  -4   3  10      430.35      442.29     21.72 o 
  -3   3  10      661.46      676.78     23.91 o 
  -2   3  10      130.56      116.74     13.87 o 
  -1   3  10      283.90      319.24     20.80 o 
   0   3  10      618.44      632.93     16.35 o 
   1   3  10       42.95       41.22      5.09 o 
   2   3  10      286.94      280.75     18.68 o 
   3   3  10        4.38        1.98      5.52 o 
   4   3  10       55.79       71.32     11.89 o 
   5   3  10       54.30       57.88     11.32 o 
   6   3  10        0.10        7.36      6.65 o 
   7   3  10        0.00       14.15      7.78 o 
  -6   4  10       38.45       51.65     12.74 o 
  -5   4  10       20.97       29.15      9.48 o 
  -4   4  10        1.19       11.04      7.22 o 
  -3   4  10       12.43       12.59      7.22 o 
  -2   4  10        8.73        9.91      7.64 o 
  -1   4  10       80.72       80.52     12.88 o 
   0   4  10       10.44       12.59      7.78 o 
   1   4  10       60.48       52.73      6.44 o 
   2   4  10      136.60      123.25     14.72 o 
   3   4  10       31.33       37.36      9.76 o 
   4   4  10       39.15       37.78     10.33 o 
   5   4  10        0.16       -2.12      6.08 o 
   6   4  10        1.15        1.98      7.36 o 
   7   4  10        0.38        5.80      8.21 o 
  -5   5  10       10.76        7.36      6.93 o 
  -4   5  10        1.37        1.84      5.52 o 
  -3   5  10        2.39        8.35      7.50 o 
  -2   5  10       22.91       10.47      8.21 o 
  -1   5  10       63.99       52.22     11.74 o 
   0   5  10        0.60        1.84      7.22 o 
   1   5  10       17.33       32.91      4.92 o 
   2   5  10        9.65        7.36      7.78 o 
   3   5  10       11.66       24.20      9.48 o 
   4   5  10        4.51        4.10      7.92 o 
   5   5  10        0.30        5.52      7.92 o 
   6   5  10        7.03        2.97      7.08 o 
   7   5  10        0.02       -3.54      7.50 o 
  -4   6  10       14.14        5.24      6.51 o 
  -3   6  10       45.99       40.47     11.18 o 
  -2   6  10        8.49       10.19      7.78 o 
  -1   6  10        0.02       12.88      9.20 o 
   0   6  10      137.53      107.83     16.27 o 
   1   6  10      131.00      147.70      9.05 o 
   2   6  10       55.21       59.21      6.65 o 
   3   6  10        6.45       -1.27      7.64 o 
   4   6  10        1.61      -10.83      7.22 o 
   5   6  10        0.38       -5.94      8.21 o 
   6   6  10        0.13        2.69      9.62 o 
  -2   7  10       21.58       22.07     10.05 o 
   0   7  10       25.22       20.54      6.51 o 
   1   7  10        0.13        2.02      2.78 o 
   2   7  10       28.89       20.80      3.83 o 
   3   7  10        0.59       -0.71      9.20 o 
   4   7  10       31.74       25.05     11.46 o 
   5   7  10        0.87        8.77      9.48 o 
   0   8  10        0.78       -9.06      6.37 o 
   1   8  10       12.41       15.99      3.93 o 
   2   8  10       11.94        9.50      3.58 o 
   3   8  10        1.61        2.11      4.53 o 
  -1  -7  11        8.02        5.80      5.38 o 
  -4  -6  11       19.84       12.22      6.16 o 
  -3  -6  11        3.26       -0.57      3.82 o 
  -2  -6  11       28.79       34.67      7.50 o 
  -1  -6  11        3.00        1.98      3.96 o 
   0  -6  11       21.93       19.81      7.08 o 
   1  -6  11        4.31       18.54      6.65 o 
   2  -6  11        7.48        1.42      4.81 o 
  -6  -5  11        0.38       -2.69      5.38 o 
  -5  -5  11        7.01        5.31      3.32 o 
  -4  -5  11       41.94       50.74      6.02 o 
  -3  -5  11       42.94       52.02      6.12 o 
  -2  -5  11       34.65       35.94      6.93 o 
  -1  -5  11        0.06        2.55      3.68 o 
   0  -5  11       38.64       40.90      8.07 o 
   1  -5  11        2.78       -0.71      4.10 o 
   2  -5  11       17.17       34.39      7.92 o 
   3  -5  11        7.57        8.07      5.09 o 
   4  -5  11       14.13        5.24      5.24 o 
  -6  -4  11        2.48        7.78      6.51 o 
  -5  -4  11        4.75        8.91      6.08 o 
  -4  -4  11        0.75        0.30      2.55 o 
  -3  -4  11       52.13       50.18      5.48 o 
  -2  -4  11       13.40       15.40      3.75 o 
  -1  -4  11       67.07       66.51      8.21 o 
   0  -4  11        4.02       -0.99      3.54 o 
   1  -4  11       29.55       25.19      6.51 o 
   2  -4  11        0.22        1.27      3.96 o 
   3  -4  11        1.33        2.26      4.53 o 
   4  -4  11        7.54       14.15      5.66 o 
  -7  -3  11        5.71        1.27      6.51 o 
  -6  -3  11       33.65       27.45      8.91 o 
  -5  -3  11       78.19       64.95     10.90 o 
  -4  -3  11        0.42       -0.08      2.44 o 
  -3  -3  11       13.28       18.49      3.89 o 
  -2  -3  11       93.61       89.01      6.67 o 
  -1  -3  11       49.26       43.28      4.70 o 
   0  -3  11      169.89      161.46     11.74 o 
   1  -3  11      503.25      510.13     22.92 o 
   2  -3  11        9.67       10.19      4.81 o 
   3  -3  11      341.24      341.47     13.80 o 
   4  -3  11        5.49        9.21      3.65 o 
   5  -3  11        0.62        3.74      3.30 o 
   6  -3  11        0.07       -3.40      4.39 o 
  -7  -2  11       47.60       39.20     11.32 o 
  -6  -2  11       11.50        9.62      6.51 o 
  -5  -2  11       11.12        7.92      5.66 o 
  -4  -2  11        0.42        1.27      4.25 o 
  -3  -2  11        5.13        8.70      2.96 o 
  -2  -2  11      184.82      187.73      8.90 o 
  -1  -2  11      136.59      154.12      7.90 o 
   0  -2  11      190.40      170.51     11.60 o 
   1  -2  11     2040.84     1929.29     56.18 o 
   2  -2  11      161.03      174.38      9.00 o 
   3  -2  11      234.41      246.56     18.04 o 
   4  -2  11       83.69       75.98      7.13 o 
   5  -2  11       95.74       86.00      7.95 o 
   6  -2  11        9.86       -0.14      5.52 o 
  -7  -1  11       13.27       12.88      8.49 o 
  -6  -1  11        4.25        3.96      5.38 o 
  -5  -1  11       60.73       50.38      9.91 o 
  -4  -1  11      123.05      114.05     12.74 o 
  -3  -1  11       64.20       62.72      5.37 o 
  -2  -1  11       19.55       18.28      3.33 o 
  -1  -1  11      113.63      128.54      6.87 o 
   0  -1  11       39.21       46.43      6.01 o 
   1  -1  11       64.45       63.94      5.66 o 
   2  -1  11       48.60       44.10      5.08 o 
   3  -1  11      526.28      540.84     17.63 o 
   4  -1  11        1.93        1.95      2.64 o 
   5  -1  11        3.25        3.73      2.98 o 
   6  -1  11       25.96       29.72      9.06 o 
  -7   0  11        1.59       -2.69      4.81 o 
  -6   0  11        0.71        4.39      5.52 o 
  -5   0  11       73.02       80.23     11.89 o 
  -4   0  11       25.83       26.60      7.78 o 
  -3   0  11        4.24        4.37      2.29 o 
  -2   0  11       21.63       28.80      2.40 o 
  -1   0  11       18.58       24.00      3.11 o 
   0   0  11        0.04        0.17      1.54 o 
   1   0  11      123.25      124.72      7.07 o 
   2   0  11        1.25        3.16      2.61 o 
   3   0  11       25.10       22.79      4.28 o 
   4   0  11       63.34       81.69      7.14 o 
   5   0  11       32.09       34.44      8.63 o 
   6   0  11       18.86       34.67      9.76 o 
   7   0  11        1.34       -0.42      5.66 o 
  -7   1  11       21.80       25.90     10.47 o 
  -6   1  11       56.39       50.80     11.18 o 
  -5   1  11      227.73      232.49     19.67 o 
  -4   1  11      107.42       93.34      8.77 o 
  -3   1  11       71.34       82.57      7.54 o 
  -2   1  11       62.23       68.57      4.62 o 
  -1   1  11       65.64       64.47      3.37 o 
   0   1  11        2.52       -1.43      3.07 o 
   1   1  11        5.75       11.84      3.04 o 
   2   1  11      350.97      330.47     15.14 o 
   3   1  11       39.88       44.88      5.44 o 
   4   1  11        0.03       -2.75      5.24 o 
   5   1  11       11.13       14.72      6.79 o 
   6   1  11       16.42       13.73      7.50 o 
   7   1  11        0.38       -2.69      4.95 o 
  -7   2  11        3.74       -0.99      7.08 o 
  -6   2  11        1.69        5.06      4.65 o 
  -5   2  11       38.46       32.11      6.45 o 
  -4   2  11      218.98      224.28     12.70 o 
  -3   2  11      265.13      276.61     13.86 o 
  -2   2  11      505.70      553.72     21.58 o 
  -1   2  11      245.71      253.73     12.05 o 
   0   2  11      640.29      638.34     15.90 o 
   1   2  11       25.17       22.50      7.64 o 
   2   2  11       17.24       18.54      7.08 o 
   3   2  11        0.27       -0.14      4.95 o 
   4   2  11        3.58        3.11      5.38 o 
   5   2  11       88.59       83.49     13.16 o 
   6   2  11       12.39       10.79      8.49 o 
   7   2  11        0.93        4.95      6.65 o 
  -6   3  11        0.00       -2.24      9.76 o 
  -5   3  11        0.07        0.30      8.99 o 
  -4   3  11        0.02       -2.62      3.84 o 
  -3   3  11        8.19       10.66      5.52 o 
  -2   3  11     1692.54     1700.61     64.10 o 
  -1   3  11      445.40      431.31     25.05 o 
   0   3  11        3.82        3.85      3.33 o 
   1   3  11       39.81       31.13      8.77 o 
   2   3  11        3.93        8.49      6.51 o 
   3   3  11        0.01        3.25      5.38 o 
   4   3  11        7.38       17.97      8.21 o 
   5   3  11        1.79        1.27      6.51 o 
   6   3  11       76.86       85.19     14.72 o 
   7   3  11       36.02       39.76     11.60 o 
  -6   4  11       11.30       16.27      8.35 o 
  -5   4  11        6.64       11.04      7.22 o 
  -4   4  11       57.23       49.95     11.46 o 
  -3   4  11       51.52       53.77     11.32 o 
  -2   4  11        8.32       17.69      8.77 o 
  -1   4  11      104.05      113.77     15.42 o 
   0   4  11      776.55      815.01     20.68 o 
   1   4  11      663.17      623.62     22.15 o 
   2   4  11       89.40       91.98     13.44 o 
   3   4  11        4.67        1.56      6.37 o 
   4   4  11       33.93       36.51     10.05 o 
   5   4  11        0.31        2.12      6.93 o 
   6   4  11        5.42       11.18      8.35 o 
   7   4  11        2.07        1.70      8.35 o 
  -5   5  11        2.03       12.74      7.78 o 
  -4   5  11       21.25       29.15     10.61 o 
  -3   5  11       36.30       47.26     11.89 o 
  -2   5  11       74.57       61.41     13.16 o 
  -1   5  11       36.93       30.00     10.19 o 
   0   5  11        7.17        8.92      3.63 o 
   1   5  11        0.05        4.24      3.13 o 
   2   5  11        0.98       -1.98      6.79 o 
   3   5  11       19.38       23.91      9.76 o 
   4   5  11        7.38       11.04      8.91 o 
   5   5  11        0.06       12.88      8.91 o 
   6   5  11        8.66       10.61      8.91 o 
  -3   6  11       10.22       20.38      9.76 o 
  -2   6  11        0.17        8.77      8.07 o 
  -1   6  11       69.00       43.44     12.74 o 
   0   6  11        0.09        1.13      7.64 o 
   1   6  11        4.69       -4.81      3.33 o 
   2   6  11       51.40       42.59     11.89 o 
   3   6  11        5.29       -3.68      6.93 o 
   4   6  11        0.00       -9.76      6.51 o 
   5   6  11        8.15       16.27     10.90 o 
   6   6  11        5.09        3.25      9.34 o 
  -2   7  11        2.67        5.94      7.64 o 
  -1   7  11       26.01       17.12      9.34 o 
   0   7  11        0.55       -2.48      6.16 o 
   1   7  11       27.54       26.61      4.37 o 
   2   7  11        2.94       -8.91      7.36 o 
   3   7  11        2.66       -7.78      8.63 o 
   4   7  11       46.08       39.76     12.59 o 
   5   7  11       11.21       12.03     10.75 o 
   1   8  11        1.11       -0.20      2.97 o 
   2   8  11        2.80        2.88      7.15 o 
  -4  -6  12       39.69       34.79      6.05 o 
  -3  -6  12        4.87        3.37      3.59 o 
  -2  -6  12        0.49       -2.41      3.25 o 
  -1  -6  12        0.36        3.25      4.39 o 
   0  -6  12       15.99       34.39      8.35 o 
   1  -6  12        4.93       -1.70      4.53 o 
  -5  -5  12        2.43        0.57      5.09 o 
  -4  -5  12       27.20       30.39      5.38 o 
  -3  -5  12       40.54       34.41      5.51 o 
  -2  -5  12        1.28       -1.27      3.25 o 
  -1  -5  12        9.72       11.18      5.24 o 
   0  -5  12        6.31        4.10      4.81 o 
   1  -5  12        4.41        6.65      4.95 o 
   2  -5  12       44.15       56.04      9.48 o 
   3  -5  12        0.75        1.70      4.67 o 
  -6  -4  12        3.36        7.36      6.37 o 
  -5  -4  12       60.95       56.18     11.04 o 
  -4  -4  12        7.65        3.93      3.04 o 
  -3  -4  12       49.75       49.95      5.78 o 
  -2  -4  12        9.18        7.35      2.97 o 
  -1  -4  12      103.67      110.09     10.90 o 
   0  -4  12       26.79       24.34      6.37 o 
   1  -4  12      133.18      140.37     12.74 o 
   2  -4  12        5.07       13.02      5.66 o 
   3  -4  12        0.45       -3.40      3.25 o 
   4  -4  12       45.72       62.55      9.91 o 
  -6  -3  12        1.90        3.82      6.23 o 
  -5  -3  12       12.37        6.93      6.08 o 
  -4  -3  12       42.88       39.47      5.29 o 
  -3  -3  12        2.24        0.60      3.04 o 
  -2  -3  12        2.36        2.10      2.55 o 
  -1  -3  12       36.38       36.08      6.79 o 
   0  -3  12        0.03        1.70      2.97 o 
   1  -3  12       34.61       33.96      6.93 o 
   2  -3  12        5.75       -1.84      3.68 o 
   3  -3  12      115.92      121.27     12.03 o 
   4  -3  12        3.59        1.47      3.04 o 
   5  -3  12        7.40       -0.26      3.36 o 
  -7  -2  12        0.00       -4.95      5.38 o 
  -6  -2  12        3.66       -0.99      5.52 o 
  -5  -2  12        9.75        2.55      5.09 o 
  -4  -2  12        1.06        0.57      4.39 o 
  -3  -2  12       58.88       60.26      5.76 o 
  -2  -2  12      131.46      129.65      9.48 o 
  -1  -2  12      801.34      812.24     29.86 o 
   0  -2  12      279.49      282.59     15.71 o 
   1  -2  12       12.74        9.76      4.81 o 
   2  -2  12        1.83        4.81      2.90 o 
   3  -2  12       41.05       45.82      5.90 o 
   4  -2  12       39.58       38.01      7.08 o 
   5  -2  12      119.28      113.98      9.15 o 
   6  -2  12        7.41        0.99      5.38 o 
  -7  -1  12       35.26       30.28     10.33 o 
  -6  -1  12       29.98       24.62      8.77 o 
  -5  -1  12        0.01        0.85      5.24 o 
  -4  -1  12        0.01       -0.42      3.82 o 
  -3  -1  12       83.20       87.97     13.23 o 
  -2  -1  12       53.91       61.62      8.84 o 
  -1  -1  12      278.41      299.71     12.59 o 
   0  -1  12       23.27       20.98      4.00 o 
   1  -1  12       72.03       88.27      8.63 o 
   2  -1  12      401.58      412.91     15.05 o 
   3  -1  12      348.31      372.18     14.42 o 
   4  -1  12        0.02        0.33      2.65 o 
   5  -1  12      310.62      307.15     17.05 o 
   6  -1  12        1.05       -4.25      4.53 o 
  -7   0  12        1.54       -4.25      6.08 o 
  -6   0  12        0.05        1.13      6.23 o 
  -5   0  12        0.51       -1.42      5.09 o 
  -4   0  12        8.73        8.07      5.80 o 
  -3   0  12       25.03       21.79      6.65 o 
  -2   0  12        7.53        6.81      2.47 o 
  -1   0  12       66.03       62.10      4.66 o 
   0   0  12      155.94      142.25      7.81 o 
   1   0  12      356.97      339.16     12.61 o 
   2   0  12        0.05       -2.03      2.38 o 
   3   0  12        0.58        2.68      3.25 o 
   4   0  12       29.95       26.32      4.93 o 
   5   0  12       32.40       36.61     12.31 o 
   6   0  12        2.33       -0.14      4.25 o 
  -7   1  12        0.76        6.65      7.78 o 
  -6   1  12        1.84       -7.36      5.52 o 
  -5   1  12        0.20       -2.55      5.38 o 
  -4   1  12       46.04       48.11     10.19 o 
  -3   1  12        4.08        3.38      3.80 o 
  -2   1  12       61.34       65.14      4.69 o 
  -1   1  12       70.18       76.21      7.83 o 
   0   1  12      187.97      187.02      9.01 o 
   1   1  12       36.34       38.87      6.23 o 
   2   1  12        0.62       -2.53      1.69 o 
   3   1  12        2.67        0.73      2.88 o 
   4   1  12        2.84        6.65      5.66 o 
   5   1  12        6.41        6.35      4.05 o 
   6   1  12        0.93        0.00      5.66 o 
  -6   2  12        0.00       -3.11      6.37 o 
  -5   2  12        9.36       11.46      7.85 o 
  -4   2  12        5.79        2.93      4.60 o 
  -3   2  12      494.70      506.32     22.92 o 
  -2   2  12       26.06       24.42      5.58 o 
  -1   2  12      512.99      513.10     12.45 o 
   0   2  12      444.45      459.56     13.31 o 
   1   2  12        6.30       -5.66      5.09 o 
   2   2  12       16.13       11.18      6.51 o 
   3   2  12       21.36       30.28      8.77 o 
   4   2  12       14.77        8.91      6.65 o 
   5   2  12        7.55       13.87      7.50 o 
   6   2  12        6.11       12.45      6.51 o 
  -6   3  12        3.58        6.99     10.68 o 
  -5   3  12       52.42       56.78      8.49 o 
  -4   3  12       99.45       74.39      9.05 o 
  -3   3  12        0.14       -0.21      4.15 o 
  -2   3  12       97.92      100.33     14.43 o 
  -1   3  12      406.17      459.19     26.89 o 
   0   3  12      543.20      509.91     20.16 o 
   1   3  12      125.41      148.58     16.13 o 
   2   3  12      295.62      279.19     19.95 o 
   3   3  12       53.53       49.81     10.61 o 
   4   3  12      149.36      165.70     17.26 o 
   5   3  12       10.94       15.85      8.77 o 
   6   3  12        4.33       14.29      8.21 o 
  -5   4  12       11.79       22.78      8.21 o 
  -4   4  12       55.73       59.86     12.59 o 
  -3   4  12        8.03        6.51      6.65 o 
  -2   4  12      113.03       96.93     15.00 o 
  -1   4  12      113.27      114.62     15.85 o 
   0   4  12      366.68      351.94     12.43 o 
   1   4  12      108.15      103.83      7.12 o 
   2   4  12      687.43      703.99     35.80 o 
   3   4  12       73.43       62.55     12.17 o 
   4   4  12       22.13       27.74     10.05 o 
   5   4  12        3.39        6.93      7.92 o 
   6   4  12       10.97        2.12      8.63 o 
  -4   5  12        9.36       12.03      8.77 o 
  -3   5  12       27.83       37.50     11.04 o 
  -2   5  12      114.09       91.13     15.14 o 
  -1   5  12       16.42       19.10      9.34 o 
   0   5  12       36.71       38.68      5.30 o 
   1   5  12        2.76       -0.15      7.15 o 
   2   5  12      162.24      125.66     16.27 o 
   3   5  12       58.02       53.91     12.74 o 
   4   5  12       72.88      107.97     16.41 o 
   5   5  12       30.31       36.79     12.03 o 
   6   5  12       28.33       20.80     11.46 o 
  -3   6  12       10.51        9.34      8.07 o 
  -2   6  12       21.74        9.20      9.06 o 
  -1   6  12        6.54        8.07      8.63 o 
   0   6  12       21.53       15.12      4.50 o 
   1   6  12        6.26        5.55      3.91 o 
   2   6  12       48.31       48.54     12.88 o 
   3   6  12       18.88        9.91      9.48 o 
   4   6  12       12.30       -7.22      7.50 o 
   5   6  12        0.12       -2.12      9.76 o 
  -1   7  12        4.19        3.54      9.20 o 
   0   7  12       10.30       11.50      7.85 o 
   1   7  12        1.34        4.00      4.06 o 
   2   7  12       15.12        3.96      9.62 o 
   3   7  12       10.86        3.82     10.61 o 
   4   7  12        1.91      -11.89      7.92 o 
  -2  -6  13       51.29       63.82      9.91 o 
  -1  -6  13        4.20        4.10      4.39 o 
   0  -6  13        0.06        9.06      5.52 o 
  -4  -5  13        0.04       -1.05      3.47 o 
  -3  -5  13        3.87        7.36      4.67 o 
  -2  -5  13        2.78        0.85      3.68 o 
  -1  -5  13       14.06       12.03      5.24 o 
   0  -5  13       46.12       48.68      8.91 o 
   1  -5  13        2.16       -1.13      4.25 o 
   2  -5  13       54.21       68.49     10.61 o 
  -5  -4  13        0.59        1.84      5.24 o 
  -4  -4  13        1.13        1.55      2.62 o 
  -3  -4  13        4.66        2.30      3.25 o 
  -2  -4  13       11.49        4.95      3.96 o 
  -1  -4  13        5.09       -0.57      3.25 o 
   0  -4  13       98.90      106.41     11.46 o 
   1  -4  13      111.20      127.64     12.88 o 
   2  -4  13        9.99        7.36      5.38 o 
   3  -4  13        3.01        1.27      4.25 o 
   4  -4  13        9.81        5.94      5.66 o 
  -6  -3  13        1.72        0.00      5.66 o 
  -5  -3  13        1.19        8.91      6.08 o 
  -4  -3  13        3.72        4.95      5.38 o 
  -3  -3  13        3.56        1.85      2.64 o 
  -2  -3  13        4.48       -0.28      2.83 o 
  -1  -3  13      230.40      224.71     14.72 o 
   0  -3  13        7.40        0.00      3.40 o 
   1  -3  13       15.76       14.58      5.52 o 
   2  -3  13       10.15       -1.13      3.68 o 
   3  -3  13       98.79       90.42     10.90 o 
   4  -3  13        1.28        2.41      4.53 o 
   5  -3  13       21.16       19.81      7.08 o 
  -6  -2  13        0.38       -2.26      5.52 o 
  -5  -2  13       12.21       13.87      6.79 o 
  -4  -2  13       89.36       88.30     12.03 o 
  -3  -2  13       47.18       47.57      5.57 o 
  -2  -2  13        8.81       12.27      3.67 o 
  -1  -2  13       15.59       16.70      4.95 o 
   0  -2  13       13.35       19.24      5.52 o 
   1  -2  13       15.94       16.84      5.66 o 
   2  -2  13       79.26       73.16      9.48 o 
   3  -2  13       57.25       65.82      6.97 o 
   4  -2  13        1.05        4.58      3.47 o 
   5  -2  13        0.79       -1.74      2.85 o 
  -6  -1  13        0.45        3.68      6.51 o 
  -5  -1  13      139.72      114.05     14.43 o 
  -4  -1  13        9.40       10.05      6.51 o 
  -3  -1  13       43.20       57.78      5.74 o 
  -2  -1  13       22.43       24.07      4.31 o 
  -1  -1  13        4.86        4.67      3.68 o 
   0  -1  13      106.43      133.72     11.32 o 
   1  -1  13      315.10      315.14     12.59 o 
   2  -1  13        3.62        1.80      6.30 o 
   3  -1  13      426.92      406.02     15.77 o 
   4  -1  13      138.87      149.43     15.85 o 
   5  -1  13        8.55        8.56      4.24 o 
   6  -1  13       11.15       13.30      4.80 o 
  -6   0  13        5.02        4.10      6.79 o 
  -5   0  13        5.16       -2.26      6.08 o 
  -4   0  13        2.69        5.52      5.66 o 
  -3   0  13      252.42      262.07     18.96 o 
  -2   0  13      196.67      212.11      9.93 o 
  -1   0  13      110.65      124.68      8.05 o 
   0   0  13        9.72        6.97      3.32 o 
   1   0  13        4.90        3.57      2.78 o 
   2   0  13        0.28        0.63      5.38 o 
   3   0  13       21.36       21.89      4.59 o 
   4   0  13       27.83       32.53      4.58 o 
   5   0  13       31.11       33.88      5.98 o 
   6   0  13       22.95       22.07      8.35 o 
  -6   1  13       24.80       30.71     10.47 o 
  -5   1  13       14.46       10.47      7.78 o 
  -4   1  13        1.53       -2.83      5.24 o 
  -3   1  13       24.90       39.34      8.77 o 
  -2   1  13       43.22       39.89      3.30 o 
  -1   1  13       13.59       11.63      2.61 o 
   0   1  13        1.23        2.84      2.32 o 
   1   1  13        0.26        0.80      3.47 o 
   2   1  13       24.72       26.53      9.62 o 
   3   1  13        6.25        2.09      3.26 o 
   4   1  13       11.38        9.20      6.51 o 
   5   1  13       17.85       27.03      7.92 o 
   6   1  13        0.09       -1.42      4.95 o 
  -6   2  13        6.33       -0.28      7.92 o 
  -5   2  13        4.47       10.19      8.21 o 
  -4   2  13      120.95      100.61      9.51 o 
  -3   2  13        4.77        6.77      4.63 o 
  -2   2  13       55.66       54.96      7.20 o 
  -1   2  13       19.60       20.30      3.79 o 
   0   2  13       66.79       56.04     10.47 o 
   1   2  13       10.65       23.21      8.91 o 
   2   2  13       44.11       47.12      9.91 o 
   3   2  13        4.05        9.76      6.93 o 
   4   2  13       10.99       15.00      8.21 o 
   5   2  13        4.43        5.80      5.66 o 
   6   2  13        5.29       14.43      7.22 o 
  -5   3  13       21.40       38.58      7.78 o 
  -4   3  13       26.83       34.05      7.15 o 
  -3   3  13       16.34       20.47     11.04 o 
  -2   3  13       20.77       12.74      8.49 o 
  -1   3  13      104.51      101.64     10.54 o 
   0   3  13       15.99       13.66      3.51 o 
   1   3  13      854.26      877.05     40.47 o 
   2   3  13       15.22       20.80      9.20 o 
   3   3  13       69.01       84.20     12.74 o 
   4   3  13      139.04      175.89     18.40 o 
   5   3  13        2.81       10.90      8.35 o 
   6   3  13        6.13        3.68      7.08 o 
  -5   4  13        9.70       23.63      8.63 o 
  -4   4  13        2.64        7.92      6.51 o 
  -3   4  13       58.73       67.78     13.16 o 
  -2   4  13        3.25       -2.12      7.50 o 
  -1   4  13        8.00       17.55      8.77 o 
   0   4  13      285.83      278.85     11.36 o 
   1   4  13        0.65       -4.10      6.65 o 
   2   4  13      321.36      323.48     23.49 o 
   3   4  13      248.18      233.91     20.24 o 
   4   4  13       78.28       77.97     14.01 o 
   5   4  13        2.26        4.95      8.63 o 
   6   4  13       38.42       37.64     12.74 o 
  -4   5  13       28.71       24.20     10.19 o 
  -3   5  13       22.52       24.90      9.76 o 
  -2   5  13        0.17        6.65      8.63 o 
  -1   5  13        8.60        5.24      7.92 o 
   0   5  13       14.35       23.17      4.67 o 
   1   5  13       25.94       27.97      6.58 o 
   2   5  13       15.38       32.40     11.32 o 
   3   5  13       29.88       16.98     10.75 o 
   4   5  13      370.46      310.18     25.61 o 
   5   5  13       44.44       54.34     13.73 o 
  -2   6  13        3.34        0.14      7.36 o 
  -1   6  13        7.18        5.38      8.49 o 
   0   6  13        3.09        2.70      5.73 o 
   1   6  13       15.26       14.23      4.39 o 
   2   6  13       43.36       37.64     12.45 o 
   3   6  13        2.50       10.19      8.91 o 
   4   6  13       47.13       34.10     12.31 o 
   0   7  13        8.59       10.18      4.91 o 
   1   7  13       16.24       13.08      4.88 o 
   2   7  13        5.68      -11.25      7.50 o 
   3   7  13        8.87        9.76     11.18 o 
  -3  -5  14       14.69       20.80      6.37 o 
  -2  -5  14       63.39       79.10     10.47 o 
  -1  -5  14       81.97       97.21     11.60 o 
   0  -5  14       42.15       62.55     10.05 o 
   1  -5  14        2.92        5.94      5.24 o 
  -5  -4  14        0.24       -1.84      5.38 o 
  -4  -4  14        0.00        4.06      3.40 o 
  -3  -4  14       15.48       14.58      5.66 o 
  -2  -4  14       57.55       64.95      9.20 o 
  -1  -4  14        0.45        1.84      3.40 o 
   0  -4  14        2.39        3.96      4.10 o 
   1  -4  14       30.34       34.95      8.07 o 
   2  -4  14        1.51        4.39      4.53 o 
   3  -4  14       18.72       17.97      7.08 o 
  -5  -3  14        1.41        1.98      5.09 o 
  -4  -3  14       27.79       36.93      9.20 o 
  -3  -3  14       52.04       52.81      6.24 o 
  -2  -3  14       13.65       21.79      6.08 o 
  -1  -3  14        0.62        9.06      4.39 o 
   0  -3  14        8.23        9.06      4.67 o 
   1  -3  14        7.13        5.38      4.67 o 
   2  -3  14        0.54        8.63      5.38 o 
   3  -3  14        8.06        4.95      5.52 o 
   4  -3  14        9.76        8.63      5.80 o 
  -6  -2  14        2.80        1.70      6.65 o 
  -5  -2  14        1.48        2.83      5.66 o 
  -4  -2  14        3.06        0.85      5.66 o 
  -3  -2  14       54.22       56.85      7.00 o 
  -2  -2  14       40.70       58.72      8.21 o 
  -1  -2  14        4.85       15.14      4.95 o 
   0  -2  14        6.67        6.93      3.68 o 
   1  -2  14       68.91       60.00      9.06 o 
   2  -2  14        7.31        4.10      4.81 o 
   3  -2  14       23.80       32.83      7.92 o 
   4  -2  14        1.38        3.21      3.70 o 
   5  -2  14        0.06       -3.32      3.06 o 
  -6  -1  14        0.22        1.70      6.65 o 
  -5  -1  14       24.92       14.43      7.64 o 
  -4  -1  14        8.06        4.95      5.66 o 
  -3  -1  14       21.65       17.15      5.66 o 
  -2  -1  14       57.60       53.02      9.69 o 
  -1  -1  14      130.82      139.95     11.74 o 
   0  -1  14      112.08       96.65     10.19 o 
   1  -1  14      187.64      200.65     14.01 o 
   2  -1  14       61.24       60.12      6.75 o 
   3  -1  14       29.87       40.96      6.18 o 
   4  -1  14       39.46       45.42      6.48 o 
   5  -1  14       14.70       13.95      5.09 o 
  -6   0  14        3.00        6.37      7.64 o 
  -5   0  14       27.15       32.69     10.19 o 
  -4   0  14       49.38       55.75     11.18 o 
  -3   0  14      168.54      136.55     14.29 o 
  -2   0  14        9.18       11.67      3.63 o 
  -1   0  14       97.73       93.82      9.48 o 
   0   0  14        2.77        4.86      3.38 o 
   1   0  14       71.24       75.87      6.95 o 
   2   0  14        0.31        0.54      2.75 o 
   3   0  14       15.37       10.95      4.39 o 
   4   0  14       47.50       45.11      6.31 o 
   5   0  14      199.02      199.22     12.34 o 
   6   0  14       29.35       24.90     10.47 o 
  -6   1  14        0.61       10.61      8.63 o 
  -5   1  14       36.29       48.82     12.17 o 
  -4   1  14        0.23        0.14      6.08 o 
  -3   1  14       32.09       14.72      7.36 o 
  -2   1  14       21.06       18.46      2.61 o 
  -1   1  14       89.17       80.63      6.93 o 
   0   1  14       35.68       32.56     11.04 o 
   1   1  14       68.38       62.54      6.51 o 
   2   1  14       41.97       50.02      6.02 o 
   3   1  14      101.81      114.02     13.37 o 
   4   1  14        3.73        6.23      5.52 o 
   5   1  14        0.88       21.65      8.07 o 
   6   1  14        1.06       21.08      6.51 o 
  -5   2  14        4.14       -9.13      6.08 o 
  -4   2  14       30.14       24.76      9.62 o 
  -3   2  14       42.99       41.85      7.25 o 
  -2   2  14       29.03       34.96      4.84 o 
  -1   2  14       39.24       47.62      4.81 o 
   0   2  14        0.02       -4.95      6.65 o 
   1   2  14        0.02       -8.77      5.94 o 
   2   2  14      124.77      124.95     14.72 o 
   3   2  14       15.49        9.48      7.50 o 
   4   2  14        0.90        1.70      5.94 o 
   5   2  14        2.72        1.27      5.66 o 
   6   2  14        8.83       19.67      7.92 o 
  -5   3  14        1.42        1.80      5.05 o 
  -4   3  14       24.40       24.28      6.98 o 
  -3   3  14        0.19        6.08      6.79 o 
  -2   3  14       14.43        2.26      7.22 o 
  -1   3  14       60.39       56.54      7.92 o 
   0   3  14       40.64       37.79      4.81 o 
   1   3  14        3.25       -7.92      5.80 o 
   2   3  14       19.07       15.57      9.06 o 
   3   3  14       51.61       34.81      9.91 o 
   4   3  14       59.15       72.45     12.88 o 
   5   3  14        2.68        8.07      7.08 o 
  -4   4  14        8.57       15.42      8.77 o 
  -3   4  14        7.96       17.26      9.20 o 
  -2   4  14       14.10        6.65      8.21 o 
  -1   4  14       39.58       37.43      7.57 o 
   0   4  14      100.36      114.90      7.77 o 
   1   4  14       10.58        6.93      8.77 o 
   2   4  14       31.42       30.00     11.04 o 
   3   4  14       80.62       92.12     15.42 o 
   4   4  14        0.49       -0.42      7.92 o 
   5   4  14      105.14      130.89     18.40 o 
  -3   5  14        3.48       17.26      8.49 o 
  -2   5  14       46.78       48.25     13.30 o 
  -1   5  14        0.76        4.41      3.28 o 
   0   5  14       81.91       95.96     10.61 o 
   1   5  14       62.95       40.61     12.88 o 
   2   5  14      146.48      107.54     16.84 o 
   3   5  14       26.22       20.24     10.90 o 
   4   5  14        4.45        6.37     10.19 o 
   5   5  14       10.15        0.28      9.34 o 
  -2   6  14        7.99       -4.95      7.92 o 
  -1   6  14       29.31       29.95      6.08 o 
   0   6  14       34.80       38.45      5.97 o 
   1   6  14       14.24       19.17      5.09 o 
   2   6  14        7.81       13.02     10.47 o 
   3   6  14        0.18        0.28      8.21 o 
   1   7  14       15.95       13.58      5.52 o 
  -2  -5  15       27.75       46.98      9.20 o 
  -1  -5  15       15.11       22.22      7.08 o 
   0  -5  15       28.67       13.02      5.94 o 
  -3  -4  15       12.51       18.68      5.94 o 
  -2  -4  15        4.15       15.28      5.38 o 
  -1  -4  15       20.12       16.13      6.23 o 
   0  -4  15        6.84        5.52      4.67 o 
   1  -4  15       45.29       55.47     10.19 o 
   2  -4  15       15.51       27.31      8.21 o 
  -5  -3  15        2.43        4.81      6.79 o 
  -4  -3  15        1.46        4.10      6.23 o 
  -3  -3  15       14.11        6.93      4.67 o 
  -2  -3  15        5.47        2.55      3.82 o 
  -1  -3  15        4.98        6.37      4.25 o 
   0  -3  15        0.44        2.41      3.40 o 
   1  -3  15        5.29        7.50      5.09 o 
   2  -3  15       39.17       43.73      9.20 o 
   3  -3  15        0.94        1.27      4.53 o 
  -5  -2  15       29.56       35.94     10.47 o 
  -4  -2  15        2.57       13.02      7.78 o 
  -3  -2  15       17.04       13.44      4.67 o 
  -2  -2  15        5.17        2.55      2.97 o 
  -1  -2  15        5.44       14.43      5.24 o 
   0  -2  15        1.29        3.82      3.96 o 
   1  -2  15       48.43       49.39      8.77 o 
   2  -2  15       14.38       13.02      5.66 o 
   3  -2  15        0.75        7.36      4.95 o 
   4  -2  15        0.56        3.96      5.52 o 
  -5  -1  15        2.08       -4.39      5.38 o 
  -4  -1  15        7.84        8.35      6.79 o 
  -3  -1  15        0.03        1.42      5.38 o 
  -2  -1  15       43.14       30.00      6.65 o 
  -1  -1  15        9.78       10.47      5.09 o 
   0  -1  15       39.79       50.94      8.21 o 
   1  -1  15       79.40       96.65     10.75 o 
   2  -1  15       12.25       14.43      5.94 o 
   3  -1  15        9.04        7.73      7.50 o 
   4  -1  15        0.93       11.16     16.77 o 
   5  -1  15        8.58        7.34      4.45 o 
  -5   0  15       19.56       27.31     10.33 o 
  -4   0  15        0.09       -5.38      5.09 o 
  -3   0  15       31.79       31.98      8.91 o 
  -2   0  15        0.03       -0.28      3.11 o 
  -1   0  15      178.58      137.97     11.74 o 
   0   0  15        8.84       16.56      5.09 o 
   1   0  15        9.38        9.05      3.57 o 
   2   0  15      105.52       86.35     15.64 o 
   3   0  15      198.38      195.76     11.40 o 
   4   0  15        1.62        7.07      4.17 o 
   5   0  15       21.25       25.21     10.75 o 
  -5   1  15        0.47        7.22      7.78 o 
  -4   1  15        2.37        4.25      7.22 o 
  -3   1  15        1.58       -2.26      5.38 o 
  -2   1  15       37.79       24.75      4.56 o 
  -1   1  15       15.39       20.65      4.60 o 
   0   1  15      136.33      122.46     13.30 o 
   1   1  15      337.12      315.68     13.73 o 
   2   1  15        5.46        3.67      3.12 o 
   3   1  15        1.42        4.04      3.54 o 
   4   1  15        8.40       20.09      8.35 o 
   5   1  15        0.00       11.74      6.51 o 
  -5   2  15       11.19       10.19      8.91 o 
  -4   2  15        2.95        3.40      7.64 o 
  -3   2  15        4.91       10.19      8.35 o 
  -2   2  15       24.38       24.53      5.21 o 
  -1   2  15      197.62      212.05      9.34 o 
   0   2  15        0.04       -7.36      6.51 o 
   1   2  15       54.90       65.23     12.31 o 
   2   2  15       29.19       27.59      9.34 o 
   3   2  15       74.45       92.69     13.87 o 
   4   2  15        2.18        3.96      5.80 o 
   5   2  15        0.03        5.66      6.65 o 
  -5   3  15        1.77        1.98      9.06 o 
  -4   3  15        6.15       10.40      8.42 o 
  -3   3  15       25.81       30.99      9.91 o 
  -2   3  15       66.21       66.42      6.28 o 
  -1   3  15       22.07       14.72      4.01 o 
   0   3  15       93.39       87.31     14.29 o 
   1   3  15       45.71       61.84     12.45 o 
   2   3  15        5.90       -3.96      6.37 o 
   3   3  15       25.61       16.70      8.35 o 
   4   3  15        9.24        2.26      7.78 o 
   5   3  15        7.29        3.96      7.08 o 
  -4   4  15       19.89       19.39      9.06 o 
  -3   4  15       32.40       43.44     12.17 o 
  -2   4  15       26.25       31.98     11.46 o 
  -1   4  15        1.54        0.18      4.25 o 
   0   4  15        0.27        3.18      3.04 o 
   1   4  15       22.19       22.22     10.33 o 
   2   4  15       12.34       42.17     12.31 o 
   3   4  15       44.40       39.06     12.17 o 
   4   4  15        0.51       -1.27      6.93 o 
  -3   5  15        8.85        7.92      7.92 o 
  -2   5  15        3.18        7.64      9.20 o 
  -1   5  15       46.25       57.45      6.67 o 
   0   5  15       12.08        7.64      7.22 o 
   1   5  15        3.62        5.38      9.34 o 
   2   5  15       22.56       29.15     11.04 o 
   3   5  15        0.02       -3.96      7.22 o 
   4   5  15       82.74       57.88     15.42 o 
  -1   6  15       50.96       40.84      6.45 o 
   0   6  15        5.19        9.15      3.96 o 
   1   6  15        0.62       -4.95      7.78 o 
   2   6  15        0.02       -5.09     10.33 o 
  -3  -4  16       11.46       16.56      6.23 o 
  -2  -4  16       21.49       27.74      7.36 o 
  -1  -4  16        7.47       12.31      5.38 o 
   0  -4  16       37.33       41.74      8.91 o 
   1  -4  16        4.98        2.55      5.24 o 
  -3  -3  16       20.65       35.23      7.50 o 
  -2  -3  16        0.08       -1.84      3.11 o 
  -1  -3  16       12.54       16.27      6.08 o 
   0  -3  16       18.23       13.02      5.80 o 
   1  -3  16       19.69       35.38      8.35 o 
   2  -3  16        4.46        1.42      5.09 o 
   3  -3  16        1.03        1.84      5.38 o 
  -4  -2  16        5.77       10.61      7.64 o 
  -3  -2  16       18.19       15.71      5.52 o 
  -2  -2  16       65.00       69.76      9.62 o 
  -1  -2  16        7.02        8.35      4.95 o 
   0  -2  16       14.01       24.20      6.51 o 
   1  -2  16        7.48       13.16      5.66 o 
   2  -2  16        6.88        6.51      5.24 o 
   3  -2  16       16.56       23.77      7.92 o 
  -5  -1  16        3.58        2.12      6.93 o 
  -4  -1  16        0.20        0.71      6.08 o 
  -2  -1  16        2.46        4.10      3.82 o 
  -1  -1  16       12.66       24.34      6.79 o 
   0  -1  16        0.59        3.82      4.10 o 
   1  -1  16       44.69       41.18      8.63 o 
   2  -1  16        0.27        1.98      3.96 o 
   3  -1  16        7.11       16.84      6.93 o 
   4  -1  16        1.05       -0.99      4.39 o 
  -5   0  16       17.49       19.53      9.62 o 
  -4   0  16        0.00       -4.25      5.94 o 
  -3   0  16       11.51        7.64      7.36 o 
  -2   0  16        1.98        4.39      3.96 o 
  -1   0  16       16.37       22.64      6.08 o 
   0   0  16       69.10       73.02      9.62 o 
   1   0  16        0.93        2.83      3.54 o 
   2   0  16        7.92        2.11      3.17 o 
   3   0  16        6.54        4.09      3.38 o 
   4   0  16       28.15       23.98      5.85 o 
   5   0  16       42.40       45.85      9.48 o 
  -5   1  16        5.68       -1.84      7.50 o 
  -4   1  16        4.11       11.74      8.49 o 
  -3   1  16       43.76       59.43     11.60 o 
  -1   1  16      124.92      121.13     11.18 o 
   0   1  16       27.91       37.56      5.68 o 
   1   1  16       16.85        8.52      4.22 o 
   2   1  16        0.21       -2.97      4.60 o 
   3   1  16       85.22       83.07     15.00 o 
   4   1  16        7.21        3.96      6.37 o 
   5   1  16        4.89        5.80      6.93 o 
  -4   2  16        0.02        2.83      8.49 o 
  -3   2  16        1.92       -7.64      5.80 o 
  -2   2  16       16.32       20.14      4.05 o 
  -1   2  16        4.09       17.83      8.35 o 
   0   2  16        0.07       -6.23      6.37 o 
   1   2  16        1.98        2.83      7.64 o 
   2   2  16      109.27       92.83     14.58 o 
   3   2  16       40.42       46.41     11.46 o 
   4   2  16       21.60       29.29     10.33 o 
  -3   3  16       16.91       26.60     10.05 o 
  -2   3  16       31.67       29.90      4.90 o 
  -1   3  16        0.08        3.74      2.63 o 
   0   3  16        2.94       -8.21      7.64 o 
   1   3  16       21.62       21.65      9.91 o 
   2   3  16        6.27        8.07      8.07 o 
   3   3  16       60.18       62.26     13.30 o 
   4   3  16        0.30        5.94      8.07 o 
  -3   4  16        0.48       18.11      9.62 o 
  -2   4  16       97.29      106.85      8.50 o 
  -1   4  16        7.10        5.95      3.44 o 
   0   4  16        9.88        7.08      9.06 o 
   1   4  16       15.51       10.61      9.76 o 
   2   4  16        0.04      -10.19      7.08 o 
   3   4  16        0.78        3.11      9.34 o 
   4   4  16       10.94       15.85     10.47 o 
  -2   5  16       36.36       35.27      6.86 o 
  -1   5  16        0.27        1.27      3.33 o 
   0   5  16       15.59       23.14      4.76 o 
   1   5  16       14.39       -1.56      9.06 o 
   2   5  16       53.02       79.53     16.70 o 
   3   5  16        0.60       -4.25      8.07 o 
  -3  -3  17       18.21       33.96      7.64 o 
  -2  -3  17        0.22       -1.42      3.82 o 
  -1  -3  17       65.25       96.93     11.74 o 
   0  -3  17        2.16        4.39      4.67 o 
   1  -3  17       15.88        7.64      5.80 o 
  -2  -2  17       28.88       45.99      8.77 o 
  -1  -2  17        1.86        3.54      3.82 o 
   0  -2  17        7.74        9.06      5.52 o 
   1  -2  17       24.18       28.73      7.50 o 
   2  -2  17        1.90       -2.26      4.25 o 
   3  -2  17        0.00       -1.27      4.53 o 
  -2  -1  17       13.87       28.44      7.08 o 
  -1  -1  17       59.40       61.84      9.48 o 
   0  -1  17       23.54       32.40      7.78 o 
   1  -1  17        7.27        6.08      4.10 o 
   2  -1  17        1.53       -0.28      3.82 o 
   3  -1  17        3.62       -0.57      4.81 o 
  -4   0  17       11.20       11.74      8.77 o 
  -2   0  17        3.99        3.68      4.39 o 
  -1   0  17        2.07        1.98      3.68 o 
   0   0  17        1.56        3.11      4.10 o 
   1   0  17        4.87       -0.85      2.83 o 
   2   0  17        7.66        1.84      3.82 o 
   3   0  17        0.61        1.86      4.95 o 
   4   0  17        0.00        5.86      6.37 o 
  -4   1  17        0.30       -0.99      7.36 o 
  -1   1  17        8.15        6.23      4.53 o 
   0   1  17        5.25        8.63      4.10 o 
   1   1  17       19.51       15.14      4.68 o 
   2   1  17        1.71        3.06      3.28 o 
   3   1  17       13.14       13.28      5.94 o 
   4   1  17       14.00       18.11      8.63 o 
  -4   2  17       15.27       21.93     10.90 o 
  -3   2  17        0.35       -3.40      7.78 o 
  -1   2  17       49.03       87.73     13.87 o 
   0   2  17       13.85        8.63      8.91 o 
   1   2  17        6.97       27.45     10.47 o 
   2   2  17        1.77        0.00      7.36 o 
   3   2  17       29.78       14.29      9.62 o 
   4   2  17       18.40       20.38     10.19 o 
  -3   3  17        7.99        7.50      4.53 o 
  -2   3  17        0.29        0.11      2.88 o 
  -1   3  17        3.06        7.06      7.00 o 
   0   3  17        1.04        2.97      8.63 o 
   1   3  17        9.44       -6.65      6.37 o 
   2   3  17        4.75        0.14      7.36 o 
   3   3  17        0.74        2.97      8.07 o 
  -2   4  17        5.34       13.59      4.15 o 
  -1   4  17        1.46        5.91      3.53 o 
   0   4  17       32.41       46.98     13.16 o 
   1   4  17        1.40       -6.65      8.21 o 
   2   4  17       15.48       20.09     11.04 o 
   3   4  17        0.96       13.87     11.04 o 
  -1   5  17       12.60       12.59      4.95 o 
   0   5  17        6.68       15.57     10.33 o 
   1   5  17        1.37        7.92      9.91 o 
  -2  -2  18        0.96        9.62      5.09 o 
  -1  -2  18        1.91       15.57      5.80 o 
   0  -2  18        7.61       12.74      6.51 o 
   1  -2  18       11.88       16.27      6.93 o 
  -2  -1  18       14.94       26.04      7.36 o 
  -1  -1  18        0.41        1.42      4.25 o 
   0  -1  18       21.11       16.70      5.94 o 
   1  -1  18        1.28        8.63      5.38 o 
   2  -1  18       22.70       35.09      9.06 o 
  -1   0  18        0.14       -1.56      2.97 o 
   0   0  18        2.61        2.97      3.82 o 
   1   0  18        0.01        0.85      3.68 o 
   2   0  18        0.74        6.23      4.39 o 
   3   0  18       12.71       17.69      6.79 o 
  -1   1  18        0.65        0.57      3.40 o 
   0   1  18        0.62        6.08      4.53 o 
   1   1  18       11.19       11.74      5.24 o 
   2   1  18       16.75       14.98      5.04 o 
   3   1  18        2.16        5.56      4.50 o 
   0   2  18        1.57       -3.11      7.78 o 
   1   2  18      111.54      127.64     17.55 o 
   2   2  18        6.67      -11.04      7.36 o 
   3   2  18        6.32        7.64      8.91 o 
  -2   3  18        3.61       10.33      3.96 o 
  -1   3  18        0.88       -5.52      6.79 o 
   0   3  18       14.09       11.74     10.90 o 
   1   3  18        1.13        5.09      9.76 o 
   2   3  18        0.15        9.62      9.48 o 
  -1   4  18       66.63       77.50      7.52 o 
   0   4  18       26.69       27.03     12.17 o 
   1   4  18        1.10        0.00      9.62 o 
  -1  -1  19        0.47        5.94      4.53 o 
   0  -1  19       24.55       25.19      7.92 o 
  -1   0  19        6.10        8.91      4.95 o 
   0   0  19        3.18       -0.42      3.68 o 
   1   0  19       24.95       16.84      6.37 o 
  -1   1  19        4.81        5.52      4.25 o 
   0   1  19        2.93       11.18      5.52 o 
   1   1  19        9.23       13.30      5.52 o 
   2   1  19        0.12        3.68      4.81 o 
   1   2  19        1.61       -1.70      8.49 o 
   2   2  19        6.47        4.95     10.47 o 
   0   3  19       26.57       27.59     12.59 o 
   1   3  19       26.83        2.83     10.19 o 
                                                 
